# Supplementary material for: 4-Ethyl-1-(4-meth­oxy­benzyl­idene)thio­semicarbazide
Source: Acta Crystallogr Sect E Struct Rep Online. 2010 Jun 18;66(Pt 7):o1714. doi: 10.1107/S1600536810022919 (PMC3007044; doi:10.1107/S1600536810022919)
Supplement: Supplementary file 2 [file e-66-o1714-Isup2.hkl]

# 
# h,k,l, Fc-squared, Fo-squared, sigma(Fo-squared) and status flag 
# 
data_I
_shelx_title ' z in Pbca' 
_shelx_refln_list_code          4 
_shelx_F_calc_maximum      243.96 
_exptl_crystal_F_000      1008.00 
_reflns_d_resolution_high  0.7700 
 
loop_ 
 _symmetry_equiv_pos_as_xyz 
 'x, y, z' 
 '-x+1/2, -y, z+1/2' 
 '-x, y+1/2, -z+1/2' 
 'x+1/2, -y+1/2, -z' 
 '-x, -y, -z' 
 'x-1/2, y, -z-1/2' 
 'x, -y-1/2, z-1/2' 
 '-x-1/2, y-1/2, z' 
 
_cell_length_a    13.0656 
_cell_length_b    10.1278 
_cell_length_c    19.2242 
_cell_angle_alpha  90.000 
_cell_angle_beta   90.000 
_cell_angle_gamma  90.000 
 
_shelx_F_squared_multiplier     1.000 
 
loop_ 
 _refln_index_h 
 _refln_index_k 
 _refln_index_l 
 _refln_F_squared_calc 
 _refln_F_squared_meas 
 _refln_F_squared_sigma 
 _refln_observed_status 
   2   0   0     2282.11     2485.46     48.21 o 
   4   0   0    59369.99    27640.41   1640.33 o 
   6   0   0    14498.60    13570.42    598.76 o 
   8   0   0     3390.15     3519.36     95.10 o 
  10   0   0      352.28      396.11     13.13 o 
  12   0   0      646.08      697.78     16.37 o 
  14   0   0        7.54        8.63      1.23 o 
  16   0   0       33.11       24.51      3.33 o 
   2   1   0       51.40       97.70      1.51 o 
   4   1   0     2517.55     2696.49     46.38 o 
   6   1   0     3510.51     3599.49     65.18 o 
   8   1   0       99.44       93.51      1.98 o 
  10   1   0      111.78       98.68      2.42 o 
  12   1   0       20.89       20.32      1.37 o 
  14   1   0        0.12        0.58      0.95 o 
  16   1   0       13.55       12.94      1.70 o 
   0   2   0     1367.77      878.10     15.29 o 
   2   2   0     6662.48     6610.95    176.41 o 
   4   2   0     2409.19     2436.87     39.86 o 
   6   2   0     1120.82     1106.99     15.24 o 
   8   2   0      712.99      669.95      9.35 o 
  10   2   0      551.21      615.53      9.85 o 
  12   2   0      280.41      302.29      7.65 o 
  14   2   0        0.01        0.14      0.95 o 
  16   2   0       54.84       62.65      4.13 o 
   2   3   0    10847.01    11132.20    379.80 o 
   4   3   0      348.10      414.52      6.35 o 
   6   3   0      598.70      505.50      5.63 o 
   8   3   0      257.91      263.83      4.36 o 
  10   3   0     1169.77     1176.23     17.52 o 
  12   3   0      108.54      113.23      2.76 o 
  14   3   0      181.11      197.52      7.25 o 
  16   3   0       40.08       33.58      3.85 o 
   0   4   0      845.75      767.66     16.80 o 
   2   4   0       15.47        7.61      0.54 o 
   4   4   0      484.44      542.08      7.64 o 
   6   4   0       15.67       17.57      0.96 o 
   8   4   0      101.06       80.64      1.64 o 
  10   4   0      206.85      231.34      3.48 o 
  12   4   0       91.20       88.76      2.60 o 
  14   4   0       18.30       15.07      1.15 o 
  16   4   0        4.87        8.31      1.63 o 
   2   5   0     8532.03     9083.31    297.31 o 
   4   5   0       22.98       25.72      1.61 o 
   6   5   0     4654.14     4799.60    149.14 o 
   8   5   0        4.82        5.46      0.63 o 
  10   5   0      593.75      618.31      9.73 o 
  12   5   0       17.68       15.54      1.34 o 
  14   5   0       70.07       78.87      4.19 o 
   0   6   0     3896.77     4100.33    149.73 o 
   2   6   0      266.73      341.02      7.25 o 
   4   6   0       30.79       20.50      1.54 o 
   6   6   0     1309.54     1356.21     34.95 o 
   8   6   0       69.17       59.10      2.86 o 
  10   6   0        5.18        2.39      0.81 o 
  12   6   0       12.39       18.14      1.12 o 
  14   6   0        2.35        0.73      0.96 o 
   2   7   0     1040.59      978.31     19.78 o 
   4   7   0      618.10      606.25     11.94 o 
   6   7   0     2899.33     2822.79     90.92 o 
   8   7   0      186.63      190.01      4.73 o 
  10   7   0      822.56      851.04     16.46 o 
  12   7   0        6.32        5.69      1.28 o 
  14   7   0       49.27       50.95      6.07 o 
   0   8   0     2285.41     2108.46     77.75 o 
   2   8   0      230.90      207.99      5.36 o 
   4   8   0     1104.19     1076.55     22.00 o 
   6   8   0      191.86      185.67      5.99 o 
   8   8   0      475.58      527.37     14.28 o 
  10   8   0      153.91      142.81      6.54 o 
  12   8   0       40.09       40.87      3.21 o 
   2   9   0      414.54      369.35     10.28 o 
   4   9   0        3.79        0.75      1.09 o 
   6   9   0       56.77       66.77      2.81 o 
   8   9   0       93.26       84.91      5.36 o 
  10   9   0      107.25      105.85      5.54 o 
  12   9   0       33.45       31.72      2.58 o 
   0  10   0      340.99      355.40     13.15 o 
   2  10   0       16.85       15.30      1.97 o 
   4  10   0      392.77      389.73     10.85 o 
   6  10   0       51.64       42.74      3.25 o 
   8  10   0      100.43      106.22      9.70 o 
  10  10   0        1.54        1.55      1.69 o 
   2  11   0       39.26       38.60      2.92 o 
   4  11   0       43.14       39.37      3.79 o 
   6  11   0        0.92        1.48      1.72 o 
   8  11   0        0.27       -2.13      2.13 o 
   0  12   0      326.30      326.09     12.62 o 
   2  12   0        2.74        2.65      1.83 o 
   4  12   0      357.88      380.22     13.89 o 
   6  12   0       12.52       15.58      2.25 o 
   2  13   0       74.84       83.53      6.19 o 
   2   1   1     7206.94     6963.83    220.48 o 
   3   1   1    10896.25     9313.82    176.17 o 
   4   1   1     4228.79     4447.24     59.48 o 
   5   1   1      834.51      801.19      6.32 o 
   6   1   1      161.54      167.89      1.54 o 
   7   1   1     1894.94     2074.99     23.07 o 
   8   1   1       36.68       35.13      0.95 o 
   9   1   1      887.44      929.76      9.37 o 
  10   1   1      130.07      132.31      2.02 o 
  11   1   1       69.29       76.85      1.47 o 
  12   1   1        0.02       -0.38      0.50 o 
  13   1   1       70.85       77.71      1.84 o 
  14   1   1       86.42       88.38      2.45 o 
  15   1   1        2.12        1.38      0.42 o 
  16   1   1        1.00        1.03      0.72 o 
   0   2   1     5416.65     5589.69    137.57 o 
   1   2   1     2697.74     2686.84     34.62 o 
   2   2   1     3330.44     3850.34     58.17 o 
   3   2   1     1769.59     1924.10     24.04 o 
   4   2   1      118.71      112.33      1.17 o 
   5   2   1        2.68       10.16      0.47 o 
   6   2   1      343.76      344.28      3.46 o 
   7   2   1       14.13       10.67      0.64 o 
   8   2   1       18.71       21.57      0.97 o 
   9   2   1       36.79       54.62      1.30 o 
  10   2   1        0.98        1.60      0.56 o 
  11   2   1        3.87        2.67      0.66 o 
  12   2   1      128.91      122.78      2.33 o 
  13   2   1        3.25        3.29      0.71 o 
  14   2   1       18.68       16.38      0.76 o 
  15   2   1       32.59       41.75      1.39 o 
  16   2   1        3.59        3.69      0.88 o 
   1   3   1      556.80      578.36      5.02 o 
   2   3   1       99.32      103.32      1.11 o 
   3   3   1      654.83      689.61      6.31 o 
   4   3   1     1233.26     1344.39     17.63 o 
   5   3   1     1552.09     1559.65     17.39 o 
   6   3   1      228.25      231.46      2.09 o 
   7   3   1     1160.32     1193.02     11.31 o 
   8   3   1      143.05      131.35      1.51 o 
   9   3   1      265.77      247.16      2.56 o 
  10   3   1       25.90       24.68      1.01 o 
  11   3   1      155.79      156.30      2.17 o 
  12   3   1       36.15       37.67      1.16 o 
  13   3   1      145.96      145.69      3.18 o 
  14   3   1        0.62        1.15      0.65 o 
  15   3   1        7.69        6.63      0.78 o 
  16   3   1        8.94        7.07      1.01 o 
   0   4   1     3498.19     3150.91     66.26 o 
   1   4   1     5917.89     6150.98    117.97 o 
   2   4   1      516.16      487.72      4.60 o 
   3   4   1      132.35      120.76      1.58 o 
   4   4   1       26.18       18.68      0.78 o 
   5   4   1      199.52      148.85      1.87 o 
   6   4   1      399.89      413.63      4.25 o 
   7   4   1      643.85      640.76      6.32 o 
   8   4   1      133.62      133.35      1.68 o 
   9   4   1       29.20       28.56      0.92 o 
  10   4   1       71.36       69.28      1.35 o 
  11   4   1      128.32      131.25      2.01 o 
  12   4   1       47.79       43.44      1.12 o 
  13   4   1       18.94       17.89      0.92 o 
  14   4   1       20.45       19.96      1.10 o 
  15   4   1        0.10        1.51      0.76 o 
  16   4   1        8.28       11.59      1.56 o 
   1   5   1      913.47     1014.24     11.84 o 
   2   5   1      840.49      835.36     10.55 o 
   3   5   1        1.50        1.36      0.47 o 
   4   5   1       27.56       31.20      0.99 o 
   5   5   1      484.85      487.76      6.43 o 
   6   5   1       33.65       39.96      5.06 o 
   7   5   1      138.45      151.98      2.74 o 
   8   5   1       98.32      101.15      1.50 o 
   9   5   1       74.46       69.72      1.31 o 
  10   5   1        7.34        8.26      0.85 o 
  11   5   1       12.73       12.53      0.74 o 
  12   5   1       10.57       12.63      0.70 o 
  13   5   1       12.66        9.49      0.78 o 
  14   5   1        0.87        0.39      0.54 o 
  15   5   1        1.36        0.36      0.68 o 
   0   6   1       42.07       52.45      3.06 o 
   1   6   1     1374.23     1345.61     18.08 o 
   2   6   1        7.53        5.85      0.74 o 
   3   6   1     3208.21     3080.61     50.74 o 
   4   6   1     1342.56     1294.80     18.55 o 
   5   6   1      764.15      773.78     10.06 o 
   6   6   1       48.80       57.03      2.93 o 
   7   6   1      542.48      514.03      7.68 o 
   8   6   1      572.73      588.06      7.81 o 
   9   6   1      323.60      332.07      4.01 o 
  10   6   1       73.84       80.61      1.93 o 
  11   6   1       34.91       42.66      1.52 o 
  12   6   1       10.48        9.77      0.96 o 
  13   6   1       23.87       28.30      1.39 o 
  14   6   1       12.83        8.90      0.87 o 
  15   6   1       22.08       23.78      1.57 o 
   1   7   1      208.99      221.90      3.42 o 
   2   7   1      385.04      362.09      5.26 o 
   3   7   1      123.09      122.42      2.78 o 
   4   7   1        4.89        3.30      0.99 o 
   5   7   1      800.70      789.76     12.78 o 
   6   7   1      256.46      274.87      5.78 o 
   7   7   1       50.26       41.24      2.32 o 
   8   7   1      388.29      350.87      6.97 o 
   9   7   1      130.99      128.54      3.32 o 
  10   7   1        7.65        6.08      1.12 o 
  11   7   1       55.38       59.68      2.12 o 
  12   7   1       30.05       29.07      1.58 o 
  13   7   1        3.28        2.36      0.73 o 
  14   7   1        1.69        2.26      1.16 o 
   0   8   1      240.13      212.93      6.36 o 
   1   8   1      655.74      590.34      9.97 o 
   2   8   1       54.52       47.73      2.34 o 
   3   8   1     1026.70      969.04     15.06 o 
   4   8   1        1.43        4.84      1.78 o 
   5   8   1      118.66      115.88      3.31 o 
   6   8   1      281.72      290.38      5.38 o 
   7   8   1       73.37       63.15      3.61 o 
   8   8   1       71.68       83.18      3.43 o 
   9   8   1        7.25       10.74      1.41 o 
  10   8   1        2.94        3.79      0.80 o 
  11   8   1        8.27        5.52      0.81 o 
  12   8   1       61.97       50.32      3.01 o 
  13   8   1       51.74       57.51      3.29 o 
   1   9   1      457.26      427.07      7.46 o 
   2   9   1       68.87       64.06      2.66 o 
   3   9   1      113.27      122.79      3.32 o 
   4   9   1       20.07       20.69      1.70 o 
   5   9   1      412.81      393.19      7.00 o 
   6   9   1       31.74       30.11      2.16 o 
   7   9   1       18.26       19.61      2.47 o 
   8   9   1        1.02        1.56      1.13 o 
   9   9   1      192.03      201.82      5.96 o 
  10   9   1        3.58        4.07      0.88 o 
  11   9   1        2.24        1.38      0.83 o 
  12   9   1        0.08       -0.39      0.73 o 
   0  10   1      159.56      159.92      6.25 o 
   1  10   1      145.13      131.41      3.18 o 
   2  10   1        0.66        0.27      0.77 o 
   3  10   1       78.07       67.28      2.70 o 
   4  10   1        0.70        0.52      0.90 o 
   5  10   1        1.09        0.58      1.22 o 
   6  10   1       44.36       46.64      2.63 o 
   7  10   1      174.70      174.74      5.40 o 
   8  10   1        7.63        7.90      1.51 o 
   9  10   1        0.09        0.46      1.06 o 
  10  10   1        3.15        2.87      1.29 o 
  11  10   1       38.55       33.98      2.86 o 
   1  11   1      151.23      156.70      4.68 o 
   2  11   1       37.62       38.05      2.34 o 
   3  11   1      127.31      130.25      3.69 o 
   4  11   1       10.54        6.39      1.52 o 
   5  11   1      115.36      125.42      4.50 o 
   6  11   1       40.95       46.11      2.63 o 
   7  11   1      144.51      161.23      5.36 o 
   8  11   1        9.42        6.60      1.98 o 
   9  11   1       24.00       23.32      2.34 o 
   0  12   1        2.24        0.61      2.80 o 
   1  12   1       12.31       10.36      1.59 o 
   2  12   1        0.32       -1.05      1.07 o 
   3  12   1       10.12       16.23      2.17 o 
   4  12   1        1.06        1.73      1.58 o 
   5  12   1        8.00        8.28      1.63 o 
   6  12   1        2.32        3.15      2.04 o 
   1  13   1       52.25       92.72     22.80 o 
   2  13   1       52.52       57.46      3.91 o 
   2   0   2      137.14      151.74      2.55 o 
   3   0   2    59515.23    25119.87   1421.74 o 
   4   0   2    23971.24    17661.16    653.22 o 
   5   0   2     2406.89     2841.98     39.43 o 
   6   0   2      498.58      434.67      4.34 o 
   7   0   2      200.00      141.73      1.52 o 
   8   0   2     2566.38     2730.70     41.27 o 
   9   0   2      559.10      559.29      6.49 o 
  10   0   2      181.05      192.22      2.89 o 
  11   0   2      337.64      349.92      5.30 o 
  12   0   2      244.69      256.56      5.56 o 
  13   0   2       32.93       34.92      1.30 o 
  14   0   2        2.86        4.58      1.20 o 
  15   0   2       26.81       24.86      3.90 o 
  16   0   2       26.08       17.52      2.72 o 
   1   1   2     5941.83     6069.22    123.56 o 
   2   1   2    12828.54    11958.02    270.14 o 
   3   1   2     6628.36     6456.03    124.21 o 
   4   1   2     8006.46     7300.52    171.06 o 
   5   1   2       46.01       51.78      0.61 o 
   6   1   2       28.85       32.25      1.40 o 
   7   1   2       36.36       30.46      0.81 o 
   8   1   2      840.32      865.58      7.56 o 
   9   1   2      188.72      218.45      2.24 o 
  10   1   2       39.05       39.31      0.88 o 
  11   1   2        7.53        6.96      0.70 o 
  12   1   2        2.91        1.37      0.49 o 
  13   1   2        1.14        0.60      0.49 o 
  14   1   2       38.97       47.34      1.41 o 
  15   1   2        0.76        0.32      0.54 o 
  16   1   2        0.15        0.06      1.40 o 
   0   2   2      235.32      231.01      2.88 o 
   1   2   2      375.80      267.58      3.17 o 
   2   2   2      952.26      853.88     10.48 o 
   3   2   2     8322.85     8366.55    220.06 o 
   4   2   2      571.00      462.88      4.06 o 
   5   2   2     2595.58     2747.24     36.01 o 
   6   2   2        0.01        0.04      0.35 o 
   7   2   2     2871.11     3269.28     45.51 o 
   8   2   2      165.17      173.87      2.26 o 
   9   2   2       33.42       27.69      0.87 o 
  10   2   2       16.42       17.97      1.05 o 
  11   2   2      299.72      305.67      4.16 o 
  12   2   2        4.94        4.46      0.64 o 
  13   2   2        5.39        5.41      0.77 o 
  14   2   2        0.24        0.53      0.56 o 
  15   2   2       42.82       45.27      1.87 o 
  16   2   2       10.00       11.83      1.29 o 
   1   3   2      772.18      777.72      7.18 o 
   2   3   2      892.24      923.32      9.20 o 
   3   3   2      360.05      367.98      3.65 o 
   4   3   2      167.89      140.28      1.45 o 
   5   3   2      287.46      295.24      2.60 o 
   6   3   2     1629.01     1593.78     18.04 o 
   7   3   2      339.63      400.61      3.61 o 
   8   3   2      451.07      510.58      4.92 o 
   9   3   2      414.38      402.79      4.21 o 
  10   3   2      249.97      253.04      3.87 o 
  11   3   2       11.60       14.68      0.82 o 
  12   3   2      135.35      135.86      2.21 o 
  13   3   2       21.74       25.79      1.05 o 
  14   3   2       16.22       13.78      0.86 o 
  15   3   2        3.43        2.32      0.79 o 
  16   3   2       14.92       14.49      1.14 o 
   0   4   2       83.76       70.61      2.35 o 
   1   4   2       14.75       30.38      1.20 o 
   2   4   2       92.50       92.16      1.08 o 
   3   4   2       23.99       25.14      0.80 o 
   4   4   2       46.44       41.33      2.06 o 
   5   4   2       48.02       53.65      1.02 o 
   6   4   2      169.18      184.75      2.25 o 
   7   4   2       79.29       63.86      1.31 o 
   8   4   2       86.41       83.08      1.41 o 
   9   4   2       28.58       29.94      0.82 o 
  10   4   2       30.26       31.19      0.95 o 
  11   4   2      144.79      141.04      1.94 o 
  12   4   2       15.68       14.82      0.81 o 
  13   4   2        8.77        6.33      0.65 o 
  14   4   2       13.21        9.90      0.73 o 
  15   4   2       39.31       36.27      1.71 o 
  16   4   2       10.50        9.47      1.07 o 
   1   5   2     1478.60     1453.94     18.22 o 
   2   5   2     7648.50     8711.87    200.63 o 
   3   5   2      112.46       95.07      2.01 o 
   4   5   2      677.79      700.42      7.90 o 
   5   5   2     1043.38     1022.52     13.72 o 
   6   5   2      704.77      675.94      9.43 o 
   7   5   2       78.73       67.63      1.39 o 
   8   5   2      183.94      187.35      2.56 o 
   9   5   2      196.03      197.14      2.57 o 
  10   5   2      165.46      162.31      2.28 o 
  11   5   2       12.13       13.60      0.83 o 
  12   5   2       10.64       12.66      0.77 o 
  13   5   2       62.56       70.10      2.22 o 
  14   5   2       22.32       26.69      1.45 o 
  15   5   2        7.76        6.31      0.96 o 
   0   6   2       20.70       41.11      1.55 o 
   1   6   2       55.88       49.04      1.29 o 
   2   6   2       11.50        4.34      0.62 o 
   3   6   2     1213.65     1288.70     18.81 o 
   4   6   2        2.03        1.11      0.93 o 
   5   6   2       43.52       40.36      1.98 o 
   6   6   2       91.47       92.46      2.58 o 
   7   6   2       99.64      111.35      3.06 o 
   8   6   2       83.27      100.18      2.52 o 
   9   6   2       10.53        8.89      0.81 o 
  10   6   2       37.40       38.05      1.33 o 
  11   6   2        8.32        5.45      0.80 o 
  12   6   2        9.98        8.23      0.95 o 
  13   6   2       11.04        8.61      0.78 o 
  14   6   2        4.41        3.78      0.81 o 
  15   6   2        0.02        0.20      0.68 o 
   1   7   2     1318.92     1207.06     16.54 o 
   2   7   2       55.31       41.06      1.37 o 
   3   7   2       48.09       41.27      1.70 o 
   4   7   2       70.20       54.66      1.73 o 
   5   7   2      939.59      934.23     14.30 o 
   6   7   2      283.33      316.91      5.97 o 
   7   7   2        0.10       -0.61      1.06 o 
   8   7   2      217.32      240.05      5.15 o 
   9   7   2       11.25        8.80      0.94 o 
  10   7   2      144.78      156.65      3.40 o 
  11   7   2       10.60       13.12      0.94 o 
  12   7   2        6.97        7.55      0.65 o 
  13   7   2        2.85        3.07      0.71 o 
  14   7   2       36.20       39.44      2.26 o 
   0   8   2     1298.17     1333.09     30.96 o 
   1   8   2       32.65       27.92      1.81 o 
   2   8   2      122.32       90.89      2.44 o 
   3   8   2       36.71       28.35      1.80 o 
   4   8   2      250.70      244.46      4.46 o 
   5   8   2      258.18      256.36      4.46 o 
   6   8   2      180.64      183.63      4.87 o 
   7   8   2        3.90        1.63      1.13 o 
   8   8   2       22.17       21.18      1.79 o 
   9   8   2        0.70       -0.55      0.77 o 
  10   8   2       54.69       62.72      1.75 o 
  11   8   2       23.84       23.78      1.14 o 
  12   8   2       45.28       48.82      2.07 o 
  13   8   2        0.01        0.00      0.95 o 
   1   9   2      326.17      304.47      6.60 o 
   2   9   2       56.21       53.99      2.50 o 
   3   9   2      230.21      220.15      4.27 o 
   4   9   2        5.38       11.24      1.17 o 
   5   9   2      102.32       97.49      3.03 o 
   6   9   2       28.07       22.85      1.59 o 
   7   9   2        0.65       -0.49      0.94 o 
   8   9   2       33.37       37.85      2.25 o 
   9   9   2       99.23       87.54      3.19 o 
  10   9   2       18.22       21.55      1.65 o 
  11   9   2       18.42       24.37      1.63 o 
  12   9   2        6.66        4.57      1.11 o 
   0  10   2       14.00        9.31      2.01 o 
   1  10   2       24.37       24.62      1.75 o 
   2  10   2       28.23       30.33      2.06 o 
   3  10   2      105.17      107.13      3.16 o 
   4  10   2       15.53       19.88      2.07 o 
   5  10   2       34.58       40.54      2.06 o 
   6  10   2        2.87        2.84      1.12 o 
   7  10   2       96.35       96.62      4.32 o 
   8  10   2        2.49        2.15      1.55 o 
   9  10   2       65.52       79.59      4.29 o 
  10  10   2        0.79        1.35      0.94 o 
   1  11   2        7.17        9.45      1.42 o 
   2  11   2        2.84        2.11      1.15 o 
   3  11   2        0.25       -1.09      1.09 o 
   4  11   2       17.00       23.46      1.97 o 
   5  11   2       71.82       71.62      3.08 o 
   6  11   2        0.82        0.81      1.47 o 
   7  11   2        0.95       -1.44      1.63 o 
   8  11   2        8.01        5.82      1.73 o 
   9  11   2        4.75        2.87      1.33 o 
   0  12   2      111.79      123.30      6.26 o 
   1  12   2       52.93       52.97      2.97 o 
   2  12   2        5.50        9.36      1.66 o 
   3  12   2       79.25       77.32      3.49 o 
   4  12   2       72.92       74.79      3.50 o 
   5  12   2       34.15       33.90      2.53 o 
   6  12   2        1.95        1.75      1.49 o 
   1  13   2        9.84       11.53      2.15 o 
   2  13   2        9.96        8.79      2.24 o 
   1   1   3     2379.95     2501.70     32.62 o 
   2   1   3    35803.09    25829.06    894.51 o 
   3   1   3     4077.31     4408.08     75.87 o 
   4   1   3     1024.54     1384.55     16.13 o 
   5   1   3      250.22      266.03      2.07 o 
   6   1   3     5873.76     6418.33     95.84 o 
   7   1   3      312.97      272.55      2.34 o 
   8   1   3      563.93      567.66      4.89 o 
   9   1   3      130.11      141.86      1.49 o 
  10   1   3      655.58      640.55      6.29 o 
  11   1   3       63.50       65.46      1.29 o 
  12   1   3        4.45        3.93      0.56 o 
  13   1   3        0.02       -0.10      0.45 o 
  14   1   3      137.60      130.53      3.06 o 
  15   1   3        0.29        0.53      0.70 o 
  16   1   3        0.46        1.45      0.84 o 
   0   2   3      494.11      419.20      4.54 o 
   1   2   3      142.76       78.03      1.03 o 
   2   2   3        9.32        4.99      0.56 o 
   3   2   3     4158.40     4648.84     89.21 o 
   4   2   3     4428.73     4653.10     78.14 o 
   5   2   3     1262.68     1291.72     13.12 o 
   6   2   3        0.31        0.62      0.23 o 
   7   2   3      200.82      218.70      2.24 o 
   8   2   3     1780.86     1897.01     21.74 o 
   9   2   3      130.77      124.57      1.64 o 
  10   2   3      328.60      362.81      4.22 o 
  11   2   3        0.45        0.55      0.46 o 
  12   2   3      108.41      107.53      1.78 o 
  13   2   3        3.64        3.45      0.51 o 
  14   2   3      130.86      128.74      2.86 o 
  15   2   3       34.22       36.13      1.77 o 
  16   2   3       13.36       13.67      1.25 o 
   1   3   3      135.70      121.96      1.34 o 
   2   3   3       28.50       25.53      0.57 o 
   3   3   3      447.94      416.79      3.83 o 
   4   3   3      216.43      220.25      2.09 o 
   5   3   3       34.95       35.84      0.69 o 
   6   3   3      450.95      398.76      4.05 o 
   7   3   3       32.42       36.42      0.79 o 
   8   3   3        1.65        1.08      0.35 o 
   9   3   3        2.00        2.01      0.42 o 
  10   3   3       62.43       60.36      1.31 o 
  11   3   3        1.34        0.92      0.51 o 
  12   3   3       45.24       49.97      1.28 o 
  13   3   3       58.58       67.55      2.45 o 
  14   3   3       10.41       14.24      0.85 o 
  15   3   3        1.87        1.91      0.70 o 
  16   3   3       10.99        9.03      1.14 o 
   0   4   3     5998.45     6169.01    170.20 o 
   1   4   3     1985.65     2034.59     26.48 o 
   2   4   3      102.18       91.15      1.17 o 
   3   4   3       38.25       41.08      1.00 o 
   4   4   3      565.18      476.82      5.38 o 
   5   4   3       52.50       60.33      1.28 o 
   6   4   3      128.28      118.08      1.58 o 
   7   4   3        7.97       10.67      0.56 o 
   8   4   3      572.55      594.67      5.75 o 
   9   4   3      113.06      122.90      1.66 o 
  10   4   3      114.98      111.18      1.54 o 
  11   4   3        5.82        6.51      0.57 o 
  12   4   3      329.03      330.75      6.68 o 
  13   4   3        1.24        0.77      0.48 o 
  14   4   3       13.94       11.84      0.93 o 
  15   4   3        3.17        3.09      0.97 o 
  16   4   3       19.62       19.33      1.32 o 
   1   5   3       11.49       11.15      0.96 o 
   2   5   3     1909.24     2122.46     30.66 o 
   3   5   3      239.28      276.05      3.82 o 
   4   5   3      328.54      334.07      4.49 o 
   5   5   3        0.07        0.56      0.52 o 
   6   5   3       32.12       39.23      1.57 o 
   7   5   3      101.21      116.50      2.06 o 
   8   5   3      352.53      363.79      4.72 o 
   9   5   3        5.14        3.53      0.63 o 
  10   5   3       21.53       22.60      0.97 o 
  11   5   3       15.55       13.16      0.81 o 
  12   5   3        3.20        0.63      0.50 o 
  13   5   3        5.83        5.88      0.67 o 
  14   5   3       17.74       13.93      1.08 o 
  15   5   3        5.85        6.59      1.00 o 
   0   6   3     2615.37     2359.35     48.53 o 
   1   6   3      393.26      388.69      4.61 o 
   2   6   3       58.39       61.26      1.56 o 
   3   6   3      239.96      286.67      3.87 o 
   4   6   3     3101.62     3104.12     51.55 o 
   5   6   3      170.09      163.98      3.15 o 
   6   6   3       19.64       20.07      1.01 o 
   7   6   3      423.52      445.28      7.88 o 
   8   6   3     1444.75     1407.12     21.29 o 
   9   6   3       10.66        9.11      0.78 o 
  10   6   3       11.55       11.54      0.80 o 
  11   6   3       65.15       64.15      1.66 o 
  12   6   3      231.42      239.79      5.53 o 
  13   6   3       15.80       17.33      1.18 o 
  14   6   3       19.38       19.25      1.15 o 
   1   7   3      205.32      210.16      3.79 o 
   2   7   3      564.60      529.89      7.83 o 
   3   7   3       14.91       15.16      1.07 o 
   4   7   3       12.16        7.67      1.04 o 
   5   7   3       22.75       21.61      1.89 o 
   6   7   3      171.75      183.16      3.47 o 
   7   7   3       24.06       29.34      1.75 o 
   8   7   3       54.73       58.69      2.32 o 
   9   7   3        0.13       -0.04      0.69 o 
  10   7   3      196.32      210.96      3.86 o 
  11   7   3       61.16       51.87      1.49 o 
  12   7   3       21.82       13.56      1.01 o 
  13   7   3       14.76       15.03      1.51 o 
  14   7   3       20.03       18.55      1.37 o 
   0   8   3      388.12      330.06      9.95 o 
   1   8   3      246.04      242.68      4.47 o 
   2   8   3       29.68       30.59      2.10 o 
   3   8   3     1086.43     1076.45     17.38 o 
   4   8   3      628.79      596.60     11.03 o 
   5   8   3        0.12       -0.95      0.95 o 
   6   8   3       20.83       21.79      1.64 o 
   7   8   3      141.04      131.42      2.90 o 
   8   8   3      405.64      437.28      9.60 o 
   9   8   3      156.49      162.87      3.69 o 
  10   8   3       50.03       48.36      2.12 o 
  11   8   3        9.59        8.22      1.12 o 
  12   8   3       92.72       94.90      3.89 o 
  13   8   3       14.85       13.14      1.62 o 
   1   9   3      122.73      116.31      3.31 o 
   2   9   3      467.69      454.93      8.41 o 
   3   9   3        2.23        0.31      1.05 o 
   4   9   3      164.11      148.17      3.87 o 
   5   9   3        0.23       -0.84      0.89 o 
   6   9   3       77.27       72.56      2.90 o 
   7   9   3        2.56        2.80      0.85 o 
   8   9   3       42.85       36.33      2.33 o 
   9   9   3       46.32       48.94      2.17 o 
  10   9   3       22.08       25.36      1.58 o 
  11   9   3        5.37        5.17      0.95 o 
  12   9   3        1.73        1.44      1.04 o 
   0  10   3        3.14        4.15      1.50 o 
   1  10   3       11.48        7.61      1.48 o 
   2  10   3        5.24        4.72      1.13 o 
   3  10   3      162.44      150.07      4.39 o 
   4  10   3        0.41        0.26      0.87 o 
   5  10   3        0.00        0.54      0.86 o 
   6  10   3       14.13       10.05      1.82 o 
   7  10   3       21.85       23.81      1.81 o 
   8  10   3        4.99        4.70      1.46 o 
   9  10   3       26.83       31.92      2.78 o 
  10  10   3        9.16        7.37      1.31 o 
   1  11   3        0.16       -1.00      1.00 o 
   2  11   3      199.59      193.99      5.01 o 
   3  11   3        0.46       -0.10      0.86 o 
   4  11   3       13.85       11.44      1.91 o 
   5  11   3        4.54        5.76      1.36 o 
   6  11   3      179.37      200.80      5.49 o 
   7  11   3        0.12       -0.39      0.86 o 
   8  11   3        1.32       -0.07      1.09 o 
   9  11   3        1.90        2.72      1.44 o 
   0  12   3       48.88       49.15      4.12 o 
   1  12   3        0.17       -0.65      1.21 o 
   2  12   3        1.16       -0.11      1.06 o 
   3  12   3        0.02       -0.19      1.12 o 
   4  12   3        2.44        3.57      1.92 o 
   5  12   3        1.66        1.72      1.33 o 
   6  12   3        2.88        2.27      1.10 o 
   1  13   3        0.09       -0.95      1.16 o 
   0   0   4    10934.58    10319.46    464.45 o 
   1   0   4     3674.80     3695.38     86.98 o 
   2   0   4      284.18      259.34      5.21 o 
   3   0   4     7347.44     7708.86    196.29 o 
   4   0   4       62.22       47.61      0.64 o 
   5   0   4      516.31      508.65      8.26 o 
   6   0   4      176.27      136.58      1.54 o 
   7   0   4      123.13       79.21      1.61 o 
   8   0   4       24.92       12.81      0.97 o 
   9   0   4      299.60      296.06      3.78 o 
  10   0   4      107.97      114.04      1.98 o 
  11   0   4      390.77      426.57      6.27 o 
  12   0   4        6.97        4.93      0.78 o 
  13   0   4       31.20       34.06      1.83 o 
  14   0   4       29.23       36.81      2.14 o 
  15   0   4        1.36        2.16      1.01 o 
  16   0   4        8.39        6.81      1.56 o 
   1   1   4    10633.48    10146.96    242.66 o 
   2   1   4    14388.54    13497.81    348.44 o 
   3   1   4      873.42     1019.86     15.23 o 
   4   1   4      177.54      186.84      1.48 o 
   5   1   4     3889.60     4403.53     57.94 o 
   6   1   4     2535.78     2842.32     30.93 o 
   7   1   4      993.67      954.51      8.44 o 
   8   1   4      575.32      570.27      4.88 o 
   9   1   4        1.42        1.88      0.36 o 
  10   1   4       92.98      105.56      1.73 o 
  11   1   4      198.24      216.05      2.77 o 
  12   1   4       84.72       89.77      1.66 o 
  13   1   4       12.37       18.69      0.84 o 
  14   1   4        9.87        8.06      0.91 o 
  15   1   4        5.09        2.12      0.96 o 
  16   1   4        9.88        9.19      1.61 o 
   0   2   4     7155.00     7635.25    194.99 o 
   1   2   4     5043.31     5457.49     95.42 o 
   2   2   4      799.37      826.94     23.81 o 
   3   2   4     2669.84     2669.94     35.82 o 
   4   2   4     2479.38     2632.05     31.95 o 
   5   2   4     1403.88     1326.48     19.09 o 
   6   2   4      139.79      152.51      1.46 o 
   7   2   4       66.05       83.58      1.05 o 
   8   2   4       72.04       74.06      1.05 o 
   9   2   4     1315.80     1376.31     14.90 o 
  10   2   4       23.90       30.24      0.88 o 
  11   2   4      174.24      176.85      2.31 o 
  12   2   4       19.15       20.86      0.86 o 
  13   2   4       76.20       73.29      3.42 o 
  14   2   4        9.52        8.77      1.06 o 
  15   2   4      124.61      134.34      3.28 o 
  16   2   4        2.84        2.45      1.27 o 
   1   3   4      646.12      663.78      6.23 o 
   2   3   4      224.02      202.65      1.89 o 
   3   3   4       36.36       32.62      0.67 o 
   4   3   4      732.55      931.28      9.75 o 
   5   3   4      106.39       52.80      0.83 o 
   6   3   4        7.59        2.00      0.40 o 
   7   3   4        0.64        3.54      0.39 o 
   8   3   4      132.45      164.79      1.92 o 
   9   3   4       20.89       25.09      0.74 o 
  10   3   4      101.18      113.20      1.65 o 
  11   3   4      102.15      111.10      1.80 o 
  12   3   4        6.02        8.59      0.56 o 
  13   3   4       42.14       37.62      1.08 o 
  14   3   4        5.89        3.48      0.82 o 
  15   3   4       15.89       12.76      1.02 o 
  16   3   4        0.01       -0.83      1.00 o 
   0   4   4     3314.71     3792.59     89.21 o 
   1   4   4        1.43        0.93      0.68 o 
   2   4   4     1311.84     1493.88     18.06 o 
   3   4   4        7.06        9.93      0.64 o 
   4   4   4      803.02      825.65      9.89 o 
   5   4   4       37.23       40.65      1.02 o 
   6   4   4      101.21      113.96      1.37 o 
   7   4   4      106.53      102.19      1.57 o 
   8   4   4        0.30        0.83      0.41 o 
   9   4   4       24.03       24.05      0.68 o 
  10   4   4       10.35        7.20      0.60 o 
  11   4   4       85.08       80.06      1.48 o 
  12   4   4        0.24        0.31      0.53 o 
  13   4   4        0.75        0.18      0.35 o 
  14   4   4        0.19        0.48      0.73 o 
  15   4   4       30.02       25.13      1.24 o 
   1   5   4       62.38       28.17      0.89 o 
   2   5   4      168.16      137.11      1.99 o 
   3   5   4     1935.24     1918.85     25.80 o 
   4   5   4      109.92      156.40      2.71 o 
   5   5   4      117.77      112.99      1.96 o 
   6   5   4      187.48      162.77      2.24 o 
   7   5   4      748.99      743.76      8.19 o 
   8   5   4       37.01       32.58      1.29 o 
   9   5   4      370.84      373.98      4.20 o 
  10   5   4       73.61       66.67      1.33 o 
  11   5   4       93.94       87.54      2.05 o 
  12   5   4        5.29        4.28      0.55 o 
  13   5   4       13.09       20.28      1.96 o 
  14   5   4       21.92       25.77      1.65 o 
  15   5   4        7.22       10.01      1.19 o 
   0   6   4       14.42       19.44      2.55 o 
   1   6   4        4.04       15.79      1.05 o 
   2   6   4       84.89       90.53      1.73 o 
   3   6   4       23.22       20.41      1.01 o 
   4   6   4      408.73      426.88      7.28 o 
   5   6   4        0.12        0.30      0.59 o 
   6   6   4        6.67        6.63      0.88 o 
   7   6   4        0.01        0.43      0.72 o 
   8   6   4        4.39        5.48      1.22 o 
   9   6   4        6.47        7.83      0.90 o 
  10   6   4       83.66       87.53      1.78 o 
  11   6   4      126.87      123.76      2.97 o 
  12   6   4        9.01        9.27      0.84 o 
  13   6   4        4.99        5.20      0.97 o 
  14   6   4        4.92        4.30      1.09 o 
   1   7   4     1512.50     1445.64     21.71 o 
   2   7   4      500.83      458.38      6.71 o 
   3   7   4      732.09      663.83      9.82 o 
   4   7   4        2.99        8.81      0.97 o 
   5   7   4     1445.81     1416.08     23.96 o 
   6   7   4      502.37      547.01      8.41 o 
   7   7   4      325.75      348.84      5.80 o 
   8   7   4        8.66        6.03      1.06 o 
   9   7   4       94.03       87.67      2.21 o 
  10   7   4      114.62      116.94      3.02 o 
  11   7   4        9.05        8.79      0.86 o 
  12   7   4       27.68       23.89      1.11 o 
  13   7   4        7.27        7.02      1.02 o 
  14   7   4        1.83        1.76      0.87 o 
   0   8   4       59.82       83.96      4.06 o 
   1   8   4        3.57        2.42      1.25 o 
   2   8   4      134.90      160.40      3.63 o 
   3   8   4      191.76      213.45      4.87 o 
   4   8   4        0.24       -0.53      0.88 o 
   5   8   4       79.33       80.60      2.40 o 
   6   8   4       33.15       39.60      2.07 o 
   7   8   4       18.72       15.26      1.73 o 
   8   8   4        9.80        7.63      1.13 o 
   9   8   4       12.94       12.34      1.21 o 
  10   8   4       20.50       25.01      1.25 o 
  11   8   4       29.80       33.49      1.18 o 
  12   8   4        8.00        9.12      1.45 o 
  13   8   4        1.30        2.62      1.00 o 
   1   9   4      565.74      544.88     10.68 o 
   2   9   4        0.85        2.16      1.38 o 
   3   9   4      191.19      199.66      4.48 o 
   4   9   4       68.97       81.39      3.07 o 
   5   9   4      160.81      133.75      3.99 o 
   6   9   4        0.02        0.28      0.73 o 
   7   9   4        1.70       -0.04      0.80 o 
   8   9   4        0.42        0.30      1.14 o 
   9   9   4      119.86      125.64      4.50 o 
  10   9   4       15.88       15.74      1.46 o 
  11   9   4       13.12       15.00      1.34 o 
  12   9   4        0.96        0.24      0.76 o 
   0  10   4       74.55       56.08      4.15 o 
   1  10   4      127.21      117.34      3.08 o 
   2  10   4        0.70        0.90      1.08 o 
   3  10   4      320.99      336.46      6.69 o 
   4  10   4       70.13       70.27      3.27 o 
   5  10   4      277.19      292.93      7.02 o 
   6  10   4        8.03        4.61      1.32 o 
   7  10   4      269.48      299.74      6.80 o 
   8  10   4       21.17       20.95      2.87 o 
   9  10   4       27.18       41.45      2.57 o 
  10  10   4        0.98        1.17      1.05 o 
   1  11   4        0.58        0.25      1.02 o 
   2  11   4        6.41        6.16      1.46 o 
   3  11   4       12.04       14.59      1.59 o 
   4  11   4        0.09       -0.32      0.92 o 
   5  11   4       12.32       15.25      2.00 o 
   6  11   4       52.50       60.21      3.25 o 
   7  11   4        0.11        0.33      0.86 o 
   8  11   4        3.23        1.21      1.68 o 
   0  12   4       57.03       61.76      5.16 o 
   1  12   4      162.41      182.91      5.70 o 
   2  12   4        1.37        1.96      1.39 o 
   3  12   4       65.87       62.16      3.33 o 
   4  12   4       56.36       58.16      3.08 o 
   5  12   4       44.80       46.40      2.62 o 
   6  12   4        3.98        0.36      1.07 o 
   1   1   5      112.35       88.68      0.91 o 
   2   1   5    20563.36    18405.95    589.01 o 
   3   1   5       82.82       60.82      0.93 o 
   4   1   5      636.87      594.46      5.09 o 
   5   1   5      319.54      296.06      2.83 o 
   6   1   5     5245.08     5617.20     88.60 o 
   7   1   5      782.55      816.88      8.07 o 
   8   1   5       90.05      105.26      1.66 o 
   9   1   5      152.80      135.94      1.46 o 
  10   1   5      580.98      576.34      5.08 o 
  11   1   5      278.66      269.84      3.75 o 
  12   1   5       19.10       22.38      0.60 o 
  13   1   5      228.23      223.24      6.32 o 
  14   1   5       58.20       67.47      1.87 o 
  15   1   5        0.75        0.82      0.94 o 
  16   1   5        0.02        0.11      1.14 o 
   0   2   5     2249.93     2382.34     42.63 o 
   1   2   5       11.88        9.69      0.63 o 
   2   2   5      294.20      333.82      3.00 o 
   3   2   5     1905.07     1875.24     21.09 o 
   4   2   5      209.29      218.59      1.90 o 
   5   2   5      946.82     1142.84     18.72 o 
   6   2   5      220.92      218.76      2.74 o 
   7   2   5      108.35      107.48      1.84 o 
   8   2   5      713.25      700.00      8.02 o 
   9   2   5        2.43        3.94      0.75 o 
  10   2   5       16.71       17.37      0.91 o 
  11   2   5       83.97       77.09      1.81 o 
  12   2   5       20.50       22.13      1.19 o 
  13   2   5        0.58       -0.12      0.53 o 
  14   2   5       43.92       45.99      1.85 o 
  15   2   5        5.33        7.34      1.27 o 
  16   2   5       15.69       15.20      1.92 o 
   1   3   5     5068.41     5588.85    102.43 o 
   2   3   5      106.49      109.16      1.26 o 
   3   3   5      602.79      594.43      5.65 o 
   4   3   5      137.40      151.06      1.49 o 
   5   3   5     3474.94     3808.23    118.80 o 
   6   3   5     1381.77     1392.74     17.59 o 
   7   3   5      144.34      136.28      1.61 o 
   8   3   5        0.02        0.53      0.35 o 
   9   3   5      296.25      303.07      5.65 o 
  10   3   5       20.84       23.47      1.08 o 
  11   3   5        0.48        1.10      0.61 o 
  12   3   5       53.97       58.33      1.70 o 
  13   3   5       50.83       54.44      1.62 o 
  14   3   5        9.95       10.44      1.25 o 
  15   3   5        2.46        1.68      0.98 o 
  16   3   5        0.09       -0.77      0.88 o 
   0   4   5     8945.03     9772.45    333.14 o 
   1   4   5     3557.37     4184.42     76.70 o 
   2   4   5      193.90      192.22      2.60 o 
   3   4   5     1165.78     1324.22     16.57 o 
   4   4   5     4089.60     4494.78     80.00 o 
   5   4   5      642.84      701.13      8.47 o 
   6   4   5       87.95       97.03      1.35 o 
   7   4   5      854.46      832.48      8.94 o 
   8   4   5      258.66      228.83      2.77 o 
   9   4   5       44.69       46.88      1.07 o 
  10   4   5       87.57       96.58      1.46 o 
  11   4   5      326.50      302.56      4.86 o 
  12   4   5      155.78      168.03      5.00 o 
  13   4   5       45.49       46.42      1.77 o 
  14   4   5        0.03       -0.40      0.65 o 
  15   4   5       14.26       12.62      1.13 o 
   1   5   5      124.35      122.10      1.70 o 
   2   5   5       15.99       30.61      0.90 o 
   3   5   5      173.80      191.02      3.04 o 
   4   5   5       55.00       55.70      1.40 o 
   5   5   5       99.09      118.85      1.81 o 
   6   5   5        0.59       -0.03      0.41 o 
   7   5   5       14.95       14.09      0.77 o 
   8   5   5      114.43      120.34      1.91 o 
   9   5   5      191.40      196.90      2.67 o 
  10   5   5        7.94        7.87      0.60 o 
  11   5   5        4.15        6.01      0.57 o 
  12   5   5        1.99        1.92      0.41 o 
  13   5   5       54.45       46.79      1.71 o 
  14   5   5       10.00        7.78      1.11 o 
  15   5   5        6.02        7.18      1.14 o 
   0   6   5     1193.43     1074.82     18.55 o 
   1   6   5       52.41       37.85      1.19 o 
   2   6   5       21.96       28.94      1.00 o 
   3   6   5      410.64      411.28      5.48 o 
   4   6   5     1221.45     1150.38     16.05 o 
   5   6   5       82.54       82.67      1.85 o 
   6   6   5      237.46      245.71      3.51 o 
   7   6   5      240.11      231.34      3.87 o 
   8   6   5      504.25      512.69      6.89 o 
   9   6   5        0.78        1.30      0.42 o 
  10   6   5      138.34      141.24      3.59 o 
  11   6   5        1.42        0.86      0.53 o 
  12   6   5      117.12      129.93      3.76 o 
  13   6   5        5.20        4.73      1.00 o 
  14   6   5        3.49        2.88      0.92 o 
   1   7   5      238.99      256.67      4.53 o 
   2   7   5      288.09      273.46      4.90 o 
   3   7   5      165.42      175.15      3.89 o 
   4   7   5       10.41       10.63      0.95 o 
   5   7   5      203.63      196.37      3.92 o 
   6   7   5      115.68      111.92      2.95 o 
   7   7   5       79.28       82.95      2.50 o 
   8   7   5       26.48       23.13      1.37 o 
   9   7   5      100.30      112.76      2.70 o 
  10   7   5      156.22      169.11      4.10 o 
  11   7   5       37.62       26.80      1.28 o 
  12   7   5       11.98       12.08      1.31 o 
  13   7   5        0.14       -0.33      0.74 o 
   0   8   5     1412.86     1370.57     33.64 o 
   1   8   5      646.22      651.79     10.46 o 
   2   8   5       10.39        6.41      1.11 o 
   3   8   5      759.85      813.47     14.19 o 
   4   8   5      530.92      539.65      9.41 o 
   5   8   5       59.50       52.69      2.18 o 
   6   8   5       61.02       61.20      1.95 o 
   7   8   5      242.49      255.69      5.11 o 
   8   8   5      224.45      220.86      4.62 o 
   9   8   5        1.99        2.42      0.85 o 
  10   8   5        9.86        5.63      1.11 o 
  11   8   5       43.20       40.94      1.55 o 
  12   8   5        6.23        6.10      1.73 o 
  13   8   5        5.51        5.81      1.74 o 
   1   9   5      203.09      172.13      4.35 o 
   2   9   5      567.39      574.84     10.07 o 
   3   9   5       31.30       40.38      2.33 o 
   4   9   5       98.29      102.61      3.27 o 
   5   9   5       44.79       43.33      2.07 o 
   6   9   5       27.79       30.69      1.47 o 
   7   9   5      152.79      176.10      4.55 o 
   8   9   5       27.72       32.19      2.03 o 
   9   9   5       14.84       13.10      1.17 o 
  10   9   5       28.05       36.50      1.95 o 
  11   9   5       17.19       18.76      1.73 o 
   0  10   5       46.54       42.64      2.75 o 
   1  10   5       54.23       62.60      2.84 o 
   2  10   5        7.68       12.08      1.47 o 
   3  10   5       54.89       62.92      3.11 o 
   4  10   5       13.77       15.13      1.69 o 
   5  10   5        3.72        2.59      1.12 o 
   6  10   5        0.11        1.25      1.13 o 
   7  10   5       11.34        8.93      1.79 o 
   8  10   5       19.81       27.29      1.91 o 
   9  10   5        4.84        3.67      1.25 o 
  10  10   5        0.50       -0.94      1.02 o 
   1  11   5       99.19       97.28      3.51 o 
   2  11   5      114.43      124.88      3.74 o 
   3  11   5       54.72       51.56      3.15 o 
   4  11   5        0.60        1.31      0.96 o 
   5  11   5      124.06      121.27      4.35 o 
   6  11   5       80.77       93.71      3.92 o 
   7  11   5       34.17       40.95      2.81 o 
   8  11   5       15.50       17.94      2.27 o 
   0  12   5       42.98       47.36      4.62 o 
   1  12   5        1.59        2.32      1.41 o 
   2  12   5        6.32        6.97      1.63 o 
   3  12   5        9.64       12.04      2.04 o 
   4  12   5       15.87       18.61      2.22 o 
   5  12   5        4.04        2.77      1.66 o 
   6  12   5        2.90        2.95      1.15 o 
   0   0   6      384.40      367.13      5.88 o 
   1   0   6      315.58      250.60      3.34 o 
   2   0   6     1339.39     1557.27     23.59 o 
   3   0   6     1347.67     1292.80     21.74 o 
   4   0   6     1663.55     1973.75     31.03 o 
   5   0   6     1702.75     1673.56     38.18 o 
   6   0   6      619.23      632.37      8.90 o 
   7   0   6      186.86      164.88      3.29 o 
   8   0   6      280.33      251.60      3.15 o 
   9   0   6       44.85       46.79      1.54 o 
  10   0   6        0.02       -0.28      0.39 o 
  11   0   6       41.29       33.94      1.16 o 
  12   0   6      575.64      567.92     22.86 o 
  13   0   6       36.05       43.48      2.77 o 
  14   0   6      136.37      151.77      4.20 o 
  15   0   6       54.87       55.89      3.99 o 
  16   0   6      138.53      140.50      7.32 o 
   1   1   6      502.17      526.07      7.14 o 
   2   1   6        2.16        0.44      0.28 o 
   3   1   6      290.34      251.38      1.90 o 
   4   1   6       24.29       31.71      0.57 o 
   5   1   6      539.23      489.72      4.58 o 
   6   1   6     3971.50     4577.63     70.31 o 
   7   1   6      107.64      101.55      1.44 o 
   8   1   6       49.36       55.30      1.00 o 
   9   1   6       26.19       24.96      0.86 o 
  10   1   6      310.65      308.46      3.24 o 
  11   1   6       17.47       16.21      0.81 o 
  12   1   6      111.33      117.79      2.09 o 
  13   1   6       19.01       14.78      0.87 o 
  14   1   6       44.63       50.12      2.32 o 
  15   1   6        0.20        0.06      0.76 o 
  16   1   6       19.16       13.12      1.93 o 
   0   2   6     2748.43     3115.62     62.22 o 
   1   2   6      284.65      292.10      3.35 o 
   2   2   6      617.54      619.29     11.60 o 
   3   2   6     1366.34     1386.81     18.34 o 
   4   2   6     7462.88     8266.46    169.07 o 
   5   2   6       76.18       83.44      1.78 o 
   6   2   6     2590.35     2987.45     43.71 o 
   7   2   6      231.34      230.55      2.64 o 
   8   2   6     1078.85     1121.57     14.69 o 
   9   2   6       17.29       23.47      1.10 o 
  10   2   6      489.94      491.61      6.37 o 
  11   2   6        0.45        0.24      0.48 o 
  12   2   6       11.70       12.18      0.83 o 
  13   2   6        2.69        2.03      0.66 o 
  14   2   6       55.07       61.52      2.00 o 
  15   2   6        0.15        0.22      0.89 o 
  16   2   6        6.82        8.45      1.69 o 
   1   3   6     1074.65     1185.54     12.33 o 
   2   3   6      563.70      557.51      5.28 o 
   3   3   6        3.39        2.12      0.39 o 
   4   3   6        0.85       12.40      0.71 o 
   5   3   6      947.82      992.95     10.44 o 
   6   3   6      137.60      123.81      1.72 o 
   7   3   6       22.19       28.30      1.01 o 
   8   3   6      304.66      320.00      5.13 o 
   9   3   6        0.01        0.43      0.50 o 
  10   3   6      150.02      166.36      2.65 o 
  11   3   6        0.73       -0.09      0.48 o 
  12   3   6       86.93       81.09      2.27 o 
  13   3   6        1.42        4.17      0.93 o 
  14   3   6       17.69       18.04      1.37 o 
  15   3   6        0.41        0.48      1.00 o 
  16   3   6        5.15        6.38      1.26 o 
   0   4   6      936.56     1055.87     18.24 o 
   1   4   6      449.87      391.04      4.31 o 
   2   4   6      125.25      122.30      1.85 o 
   3   4   6      498.58      580.94      6.78 o 
   4   4   6      290.81      270.37      3.68 o 
   5   4   6      803.49      876.31      9.74 o 
   6   4   6      276.31      259.02      2.68 o 
   7   4   6       15.75       11.60      0.66 o 
   8   4   6      129.58      131.98      1.71 o 
   9   4   6       77.64       79.80      1.61 o 
  10   4   6       94.17       96.65      1.88 o 
  11   4   6        0.25        0.59      0.67 o 
  12   4   6        3.89        4.37      0.99 o 
  13   4   6        0.91        0.66      0.66 o 
  14   4   6        3.68        2.55      0.69 o 
  15   4   6        1.43        1.85      1.18 o 
   1   5   6      522.28      504.15      5.77 o 
   2   5   6     1581.27     1379.47     38.04 o 
   3   5   6      276.75      244.23      3.00 o 
   4   5   6       51.35       55.72      1.35 o 
   5   5   6      114.12      118.75      1.92 o 
   6   5   6      483.55      492.01      5.60 o 
   7   5   6      100.89      109.60      1.74 o 
   8   5   6       10.34        5.67      0.61 o 
   9   5   6       38.16       48.56      1.05 o 
  10   5   6      392.69      389.08      8.99 o 
  11   5   6       32.37       31.74      0.87 o 
  12   5   6        0.01       -0.60      0.93 o 
  13   5   6        0.03        0.20      0.59 o 
  14   5   6       94.53       98.31      2.88 o 
  15   5   6        0.75        0.44      0.72 o 
   0   6   6      406.97      440.43      7.69 o 
   1   6   6      252.19      295.31      4.14 o 
   2   6   6       25.66       26.13      1.02 o 
   3   6   6       50.29       43.23      1.49 o 
   4   6   6       33.38       31.13      1.27 o 
   5   6   6        2.80        3.48      0.68 o 
   6   6   6       49.15       44.82      1.75 o 
   7   6   6       38.84       33.11      1.24 o 
   8   6   6      115.69      109.43      2.29 o 
   9   6   6        0.07       -0.12      0.40 o 
  10   6   6        3.97        3.92      0.56 o 
  11   6   6        0.02       -0.27      0.34 o 
  12   6   6        0.16        0.10      0.57 o 
  13   6   6        0.36        1.77      0.96 o 
  14   6   6       45.82       45.13      2.36 o 
   1   7   6      142.46      148.62      3.11 o 
   2   7   6     1205.71     1244.92     18.50 o 
   3   7   6      161.96      196.91      4.50 o 
   4   7   6       54.00       53.32      1.68 o 
   5   7   6        8.06        4.20      1.02 o 
   6   7   6     1409.37     1446.95     24.03 o 
   7   7   6      181.75      187.50      4.73 o 
   8   7   6        5.15        8.19      1.00 o 
   9   7   6        0.73        1.49      0.77 o 
  10   7   6      253.98      237.45      7.35 o 
  11   7   6       57.78       57.40      2.09 o 
  12   7   6       75.92       84.75      2.80 o 
  13   7   6        6.01        8.79      1.19 o 
   0   8   6      564.85      578.56     12.70 o 
   1   8   6       11.38       16.33      1.67 o 
   2   8   6       29.38       31.49      1.79 o 
   3   8   6        1.07       -1.18      1.18 o 
   4   8   6       41.98       47.38      1.78 o 
   5   8   6       16.98       14.48      1.35 o 
   6   8   6        7.08        5.53      1.13 o 
   7   8   6       20.16       16.53      1.31 o 
   8   8   6        9.52       12.03      1.31 o 
   9   8   6        2.05        2.56      0.85 o 
  10   8   6        4.95        3.85      0.85 o 
  11   8   6        0.79        0.71      0.96 o 
  12   8   6       93.67      103.15      3.55 o 
   1   9   6       48.93       60.98      2.79 o 
   2   9   6        0.12       -1.48      1.48 o 
   3   9   6        0.00        0.07      1.01 o 
   4   9   6       74.02       73.37      2.87 o 
   5   9   6        4.77        3.37      1.03 o 
   6   9   6        0.04       -0.22      0.91 o 
   7   9   6       13.20       17.89      1.33 o 
   8   9   6        5.78        5.55      1.12 o 
   9   9   6        0.50        0.56      0.74 o 
  10   9   6       26.22       30.74      1.88 o 
  11   9   6        0.50       -0.56      1.12 o 
   0  10   6       70.64       62.66      4.03 o 
   1  10   6        9.76       13.99      1.54 o 
   2  10   6       96.79       90.62      3.08 o 
   3  10   6       26.11       22.43      1.77 o 
   4  10   6       88.52       89.50      3.78 o 
   5  10   6        9.27        9.14      1.59 o 
   6  10   6       10.12        6.96      1.34 o 
   7  10   6        3.23        3.61      0.90 o 
   8  10   6       22.55       23.36      2.05 o 
   9  10   6        0.01       -0.03      0.78 o 
  10  10   6        0.03        0.05      0.91 o 
   1  11   6        0.13        0.23      0.96 o 
   2  11   6        9.81       12.25      2.11 o 
   3  11   6        1.90        0.59      1.00 o 
   4  11   6        8.30        7.87      1.78 o 
   5  11   6        4.44        3.32      1.51 o 
   6  11   6       19.33       19.35      1.67 o 
   7  11   6        1.67        1.15      1.13 o 
   8  11   6        0.19        0.39      1.27 o 
   0  12   6      238.48      255.06      8.79 o 
   1  12   6       33.01       36.05      2.99 o 
   2  12   6        0.88        1.95      1.50 o 
   3  12   6       19.49       22.26      2.26 o 
   4  12   6       71.79       71.89      3.67 o 
   5  12   6       11.50       11.25      1.61 o 
   1   1   7       21.12       22.62      0.49 o 
   2   1   7      373.97      392.11      3.28 o 
   3   1   7     1161.03     1267.23     15.94 o 
   4   1   7       31.90       42.19      1.17 o 
   5   1   7       19.34       12.95      0.88 o 
   6   1   7      179.40      199.42      2.15 o 
   7   1   7      400.34      416.26      3.92 o 
   8   1   7      539.31      548.38      5.84 o 
   9   1   7      566.05      617.97      6.54 o 
  10   1   7       67.00       76.79      1.41 o 
  11   1   7       73.55       60.91      1.61 o 
  12   1   7        1.80        1.32      0.50 o 
  13   1   7       71.07       77.85      2.92 o 
  14   1   7        1.98        3.04      1.01 o 
  15   1   7        0.44        1.03      0.96 o 
  16   1   7        4.92        2.79      1.43 o 
   0   2   7     1024.64     1015.10     20.05 o 
   1   2   7        9.87        4.25      0.33 o 
   2   2   7      139.28      138.60      1.73 o 
   3   2   7      613.18      659.82      6.58 o 
   4   2   7     1265.61     1355.83     24.38 o 
   5   2   7      652.66      749.51      9.19 o 
   6   2   7        3.66        4.43      0.91 o 
   7   2   7      657.70      605.83      7.80 o 
   8   2   7      564.80      600.50      7.50 o 
   9   2   7      101.42      109.35      2.37 o 
  10   2   7        1.69        0.38      0.57 o 
  11   2   7        2.14        1.92      0.60 o 
  12   2   7        0.61        1.04      0.51 o 
  13   2   7       46.85       53.88      2.77 o 
  14   2   7        3.89        3.08      1.34 o 
  15   2   7        3.97        3.73      1.13 o 
  16   2   7        0.16        0.64      1.21 o 
   1   3   7     1546.28     1700.23     25.64 o 
   2   3   7        0.04       -0.32      0.32 o 
   3   3   7      466.26      504.55      5.69 o 
   4   3   7        0.30        0.67      0.36 o 
   5   3   7     1420.82     1505.72     30.70 o 
   6   3   7      179.03      157.42      3.60 o 
   7   3   7       47.06       45.48      1.59 o 
   8   3   7        0.43        0.41      0.45 o 
   9   3   7        1.16        1.27      0.46 o 
  10   3   7        6.45        4.31      0.98 o 
  11   3   7        9.60        7.67      0.98 o 
  12   3   7        4.10        3.07      0.88 o 
  13   3   7       74.65       79.06      2.26 o 
  14   3   7        0.58        0.90      0.94 o 
  15   3   7        9.74        8.37      1.31 o 
   0   4   7      872.81      988.85     14.70 o 
   1   4   7       52.64       30.15      1.32 o 
   2   4   7      125.94      143.81      1.96 o 
   3   4   7      131.16      141.06      2.06 o 
   4   4   7      488.20      522.40      6.54 o 
   5   4   7      728.52      716.10      7.17 o 
   6   4   7      252.20      316.71      3.11 o 
   7   4   7       33.13       30.06      0.93 o 
   8   4   7       61.50       57.74      0.93 o 
   9   4   7      126.24      124.82      2.24 o 
  10   4   7        0.01        0.30      0.64 o 
  11   4   7      383.06      414.27      6.98 o 
  12   4   7        6.11        3.95      0.59 o 
  13   4   7       63.56       65.29      2.20 o 
  14   4   7        2.80        1.00      0.80 o 
  15   4   7       25.83       28.50      1.75 o 
   1   5   7      435.93      465.86      4.89 o 
   2   5   7      298.12      339.79      4.53 o 
   3   5   7       79.25       61.04      1.37 o 
   4   5   7      105.30      130.63      1.95 o 
   5   5   7        2.72        0.59      0.53 o 
   6   5   7       15.83       14.02      0.74 o 
   7   5   7       74.95       71.30      1.28 o 
   8   5   7        0.00        0.15      0.45 o 
   9   5   7      164.43      142.00      2.51 o 
  10   5   7        1.59        2.31      0.67 o 
  11   5   7        0.01        0.51      0.65 o 
  12   5   7       29.46       35.03      1.50 o 
  13   5   7       42.77       36.75      1.50 o 
  14   5   7        4.69        2.09      0.93 o 
   0   6   7        0.22       -0.22      0.65 o 
   1   6   7       76.60       82.74      1.87 o 
   2   6   7       10.37       11.59      0.84 o 
   3   6   7      881.76      858.73     11.63 o 
   4   6   7       34.80       28.71      1.34 o 
   5   6   7       38.34       38.14      1.23 o 
   6   6   7        2.54        0.40      0.63 o 
   7   6   7      125.23      131.52      2.13 o 
   8   6   7      139.59      139.39      2.53 o 
   9   6   7       29.12       29.03      1.28 o 
  10   6   7        1.47        0.86      0.53 o 
  11   6   7        0.52        0.81      0.69 o 
  12   6   7       59.45       59.59      2.16 o 
  13   6   7        1.17        1.24      0.89 o 
  14   6   7       35.58       31.34      1.71 o 
   1   7   7      111.26      124.24      2.57 o 
   2   7   7       96.03       89.41      3.46 o 
   3   7   7        2.03        1.57      0.74 o 
   4   7   7      105.69      116.78      2.65 o 
   5   7   7       65.57       77.41      2.32 o 
   6   7   7      188.80      186.51      5.24 o 
   7   7   7      109.29      104.86      2.66 o 
   8   7   7      177.18      169.50      2.99 o 
   9   7   7        5.73        4.84      0.82 o 
  10   7   7       11.07       13.46      0.89 o 
  11   7   7       17.11       14.53      1.24 o 
  12   7   7       18.94       20.56      1.79 o 
  13   7   7        1.96        2.70      1.08 o 
   0   8   7       40.59       31.52      3.86 o 
   1   8   7      908.16      890.11     13.79 o 
   2   8   7        2.68        2.44      1.11 o 
   3   8   7      673.79      668.68     11.59 o 
   4   8   7        2.06        1.49      0.88 o 
   5   8   7       29.62       30.05      1.75 o 
   6   8   7       16.08       12.47      1.33 o 
   7   8   7      356.46      353.64      6.52 o 
   8   8   7        4.19        2.30      0.76 o 
   9   8   7       13.88       16.72      1.08 o 
  10   8   7       14.69       12.75      0.98 o 
  11   8   7       49.36       54.78      2.24 o 
  12   8   7        0.07        1.03      1.02 o 
   1   9   7       45.74       44.41      2.17 o 
   2   9   7      268.41      244.82      5.96 o 
   3   9   7        3.01        3.05      1.01 o 
   4   9   7       86.35       78.39      2.38 o 
   5   9   7        5.98        3.57      1.03 o 
   6   9   7        8.79        7.00      1.12 o 
   7   9   7       14.85       18.46      1.72 o 
   8   9   7        0.82        0.12      0.75 o 
   9   9   7       32.80       38.02      1.63 o 
  10   9   7        0.45        0.27      1.04 o 
  11   9   7       20.19       25.21      2.33 o 
   0  10   7        0.07       -1.50      1.62 o 
   1  10   7        3.83        2.15      0.97 o 
   2  10   7        7.14        6.67      1.54 o 
   3  10   7        1.57       -1.00      1.25 o 
   4  10   7       43.41       42.52      2.49 o 
   5  10   7       44.55       50.47      2.49 o 
   6  10   7       16.45       16.20      1.49 o 
   7  10   7       26.11       27.81      1.92 o 
   8  10   7       23.22       19.23      1.89 o 
   9  10   7        1.45        1.50      1.21 o 
   1  11   7      135.55      138.64      4.83 o 
   2  11   7        5.76        2.60      1.16 o 
   3  11   7       61.08       67.11      3.55 o 
   4  11   7        9.54       11.40      1.42 o 
   5  11   7      198.40      199.47      4.80 o 
   6  11   7        0.22       -0.07      1.03 o 
   7  11   7       16.00       16.78      1.50 o 
   0  12   7        7.35        6.80      2.99 o 
   1  12   7       17.12       12.96      2.10 o 
   2  12   7        0.08       -0.03      0.85 o 
   3  12   7        0.21        0.02      1.06 o 
   4  12   7       13.28       15.18      1.97 o 
   5  12   7        0.02       -0.63      1.20 o 
   0   0   8    18259.73    17588.13   1055.66 o 
   1   0   8     2991.06     2985.15    390.72 o 
   2   0   8      230.20      223.51      3.24 o 
   3   0   8      560.51      525.79      9.16 o 
   4   0   8     1809.61     1919.07     28.65 o 
   5   0   8     1011.05     1104.62     17.96 o 
   6   0   8       24.35       28.06      1.13 o 
   7   0   8      159.88      163.96      3.10 o 
   8   0   8      314.77      328.19      5.97 o 
   9   0   8       29.52       23.26      1.57 o 
  10   0   8       86.48       78.03      2.61 o 
  11   0   8      965.60     1059.88     23.33 o 
  12   0   8      370.32      428.54     14.50 o 
  13   0   8       13.89       16.84      1.82 o 
  14   0   8        0.29        0.03      0.97 o 
  15   0   8        8.32        1.92      2.01 o 
  16   0   8       27.68       17.30     11.65 o 
   1   1   8       61.27       47.02      0.80 o 
   2   1   8     2956.06     3421.64     46.05 o 
   3   1   8     1549.29     1778.95     42.37 o 
   4   1   8     2122.11     2515.06     33.40 o 
   5   1   8      609.71      664.99      7.18 o 
   6   1   8     1379.64     1424.89     17.21 o 
   7   1   8       10.47        5.51      0.54 o 
   8   1   8      229.42      235.18      2.99 o 
   9   1   8      213.63      202.47      2.28 o 
  10   1   8       11.62       13.78      0.56 o 
  11   1   8       57.35       55.82      2.22 o 
  12   1   8      216.91      232.29      4.35 o 
  13   1   8       59.92       59.56      2.75 o 
  14   1   8        1.82        1.02      0.92 o 
  15   1   8        0.22        0.69      1.26 o 
  16   1   8       11.54        8.85      2.43 o 
   0   2   8     1272.22     1380.37     28.29 o 
   1   2   8        8.20       14.79      0.52 o 
   2   2   8      418.69      438.37      4.05 o 
   3   2   8      242.56      187.07      2.13 o 
   4   2   8     1516.97     1629.70     30.11 o 
   5   2   8      368.07      323.94      4.00 o 
   6   2   8        0.97        2.71      0.68 o 
   7   2   8       11.98       15.05      1.01 o 
   8   2   8      648.28      657.12      8.50 o 
   9   2   8     1123.02     1098.45     14.95 o 
  10   2   8       14.41        9.33      0.88 o 
  11   2   8       17.45       17.40      0.88 o 
  12   2   8      138.79      132.49      2.72 o 
  13   2   8       13.84        9.90      0.80 o 
  14   2   8       40.05       38.28      6.01 o 
  15   2   8       46.62       42.63      6.90 o 
   1   3   8     1292.96     1411.26     17.20 o 
   2   3   8      967.23      931.59      9.94 o 
   3   3   8     2486.16     2709.22     40.25 o 
   4   3   8      282.49      355.40      7.98 o 
   5   3   8       81.73       71.67      1.17 o 
   6   3   8       67.85       78.60      2.37 o 
   7   3   8      175.97      170.54      2.97 o 
   8   3   8      144.39      138.69      2.66 o 
   9   3   8      193.83      204.50      3.57 o 
  10   3   8      102.34      101.90      2.49 o 
  11   3   8       50.42       48.88      1.73 o 
  12   3   8       16.84       17.93      1.21 o 
  13   3   8       27.21       26.00      1.28 o 
  14   3   8       31.50       35.91      4.56 o 
  15   3   8       14.20       12.89      1.79 o 
   0   4   8      268.52      329.53      5.25 o 
   1   4   8     1535.71     1663.89     20.08 o 
   2   4   8      161.58      181.82      2.31 o 
   3   4   8      383.22      431.71      4.41 o 
   4   4   8       64.08       61.81      1.36 o 
   5   4   8        0.30        0.48      0.49 o 
   6   4   8        5.73       12.09      0.58 o 
   7   4   8       55.30       53.59      0.94 o 
   8   4   8       61.53       59.48      1.27 o 
   9   4   8       42.61       36.58      0.98 o 
  10   4   8       32.50       34.25      1.56 o 
  11   4   8       47.26       49.73      2.07 o 
  12   4   8       16.05       18.83      1.29 o 
  13   4   8        0.07        0.70      0.75 o 
  14   4   8       13.60       12.84      1.67 o 
  15   4   8        6.15        3.57      1.18 o 
   1   5   8     1026.91     1006.69     16.60 o 
   2   5   8      339.70      304.32      4.23 o 
   3   5   8      324.27      298.71      3.53 o 
   4   5   8      114.33      108.57      2.38 o 
   5   5   8      533.34      559.57      6.79 o 
   6   5   8      257.56      241.33      3.67 o 
   7   5   8       27.67       28.63      0.78 o 
   8   5   8       16.42       12.17      0.61 o 
   9   5   8      173.01      170.85      3.46 o 
  10   5   8      184.09      197.36      3.69 o 
  11   5   8        1.99        0.65      0.48 o 
  12   5   8       23.51       25.47      1.67 o 
  13   5   8        3.24        1.55      0.92 o 
  14   5   8       43.03       51.88      2.20 o 
   0   6   8        0.99       -0.59      0.59 o 
   1   6   8       76.70       81.18      1.70 o 
   2   6   8       25.47       20.68      0.97 o 
   3   6   8        3.99        0.72      0.69 o 
   4   6   8      141.91      135.19      2.85 o 
   5   6   8        8.32        3.58      0.98 o 
   6   6   8        3.68        0.93      0.53 o 
   7   6   8       62.27       74.54      1.74 o 
   8   6   8      105.12      110.07      2.36 o 
   9   6   8        6.79        8.73      0.68 o 
  10   6   8       15.98       12.40      0.86 o 
  11   6   8       46.40       37.92      1.76 o 
  12   6   8        0.23        0.24      0.82 o 
  13   6   8        0.89       -0.75      0.75 o 
  14   6   8        0.67        0.15      0.84 o 
   1   7   8      180.89      185.55      3.58 o 
   2   7   8     1113.59     1134.66     15.89 o 
   3   7   8        1.17       -0.16      0.88 o 
   4   7   8       31.23       31.07      1.49 o 
   5   7   8      180.27      138.54      3.03 o 
   6   7   8      920.87      899.32     15.23 o 
   7   7   8        0.48        0.28      0.53 o 
   8   7   8       38.95       39.18      1.37 o 
   9   7   8        6.24        6.74      0.77 o 
  10   7   8       61.56       54.01      2.54 o 
  11   7   8        0.13        0.92      1.13 o 
  12   7   8       26.16       24.57      1.91 o 
  13   7   8        0.23        1.58      1.10 o 
   0   8   8       22.91       21.04      2.30 o 
   1   8   8       74.79       62.00      2.85 o 
   2   8   8       38.98       26.47      1.45 o 
   3   8   8        1.70        3.59      1.07 o 
   4   8   8       41.49       43.20      1.67 o 
   5   8   8       77.82       94.41      2.63 o 
   6   8   8       11.23       11.71      1.35 o 
   7   8   8        6.73        7.02      0.91 o 
   8   8   8       73.02       76.74      2.22 o 
   9   8   8        0.48       -0.14      0.58 o 
  10   8   8       24.54       24.99      2.32 o 
  11   8   8        9.07        9.75      1.54 o 
  12   8   8       11.89       17.82      1.86 o 
   1   9   8      394.88      403.65      8.89 o 
   2   9   8       27.59       39.64      2.68 o 
   3   9   8      220.74      231.93      4.85 o 
   4   9   8        5.08        6.37      1.49 o 
   5   9   8      149.71      152.96      3.48 o 
   6   9   8        0.23        0.88      0.87 o 
   7   9   8        2.08        3.16      1.01 o 
   8   9   8        4.15        3.53      0.73 o 
   9   9   8       84.63       92.30      2.66 o 
  10   9   8        2.06        2.17      1.22 o 
  11   9   8        2.18        1.73      1.26 o 
   0  10   8       79.72       95.98      3.72 o 
   1  10   8        6.19       10.45      2.03 o 
   2  10   8       10.06        8.32      1.17 o 
   3  10   8       47.41       44.58      2.22 o 
   4  10   8      144.62      154.38      4.01 o 
   5  10   8      136.57      143.10      3.88 o 
   6  10   8        7.09        5.10      1.34 o 
   7  10   8       24.47       19.77      1.84 o 
   8  10   8       40.55       48.00      2.23 o 
   9  10   8       26.54       25.49      1.81 o 
   1  11   8        1.22        1.67      1.36 o 
   2  11   8       25.93       27.45      2.49 o 
   3  11   8        0.82        0.73      1.01 o 
   4  11   8        2.89        2.98      1.25 o 
   5  11   8        3.18        1.91      1.41 o 
   6  11   8       28.42       27.02      1.87 o 
   7  11   8        1.69        3.84      1.31 o 
   0  12   8       44.07       49.66      4.62 o 
   1  12   8       60.16       59.71      2.94 o 
   2  12   8        1.29        3.77      1.51 o 
   3  12   8       13.61        9.57      1.64 o 
   4  12   8       41.54       45.33      3.20 o 
   1   1   9       37.25       30.24      0.90 o 
   2   1   9     4845.49     5760.22     97.41 o 
   3   1   9      834.88      915.26     20.26 o 
   4   1   9      124.51      142.35      1.90 o 
   5   1   9      157.89      148.43      2.24 o 
   6   1   9      107.31      104.35      1.48 o 
   7   1   9      154.24      148.63      1.85 o 
   8   1   9        6.22        8.46      0.61 o 
   9   1   9        0.52       -0.14      0.44 o 
  10   1   9      218.15      230.98      4.23 o 
  11   1   9       19.74       26.72      1.71 o 
  12   1   9       23.18       27.01      1.31 o 
  13   1   9       47.50       42.72      1.91 o 
  14   1   9       80.68       84.60      3.23 o 
  15   1   9       37.43       34.33      7.08 o 
   0   2   9      339.41      339.21      3.92 o 
   1   2   9        5.36        4.42      0.36 o 
   2   2   9       46.21       49.51      0.84 o 
   3   2   9      432.75      396.11      3.95 o 
   4   2   9      498.54      522.29      5.48 o 
   5   2   9       10.56        8.86      0.57 o 
   6   2   9       76.74       72.15      1.92 o 
   7   2   9        1.20        1.15      0.74 o 
   8   2   9      709.71      692.35      8.45 o 
   9   2   9      114.61      108.43      2.16 o 
  10   2   9       63.35       66.45      1.66 o 
  11   2   9       10.66        8.44      0.67 o 
  12   2   9      112.63      110.13      1.97 o 
  13   2   9        1.57        2.84      1.58 o 
  14   2   9       24.55       21.70      3.06 o 
  15   2   9        1.17        1.50      1.21 o 
   1   3   9      118.07      113.59      1.53 o 
   2   3   9     1060.60     1097.55     13.81 o 
   3   3   9      103.14       87.51      1.48 o 
   4   3   9      408.02      430.48      4.45 o 
   5   3   9      242.42      232.59      2.63 o 
   6   3   9     2108.63     2029.75     78.13 o 
   7   3   9      146.75      153.98      3.01 o 
   8   3   9       61.10       68.59      1.85 o 
   9   3   9        8.22        6.20      0.81 o 
  10   3   9       15.80       17.08      1.18 o 
  11   3   9       66.16       67.51      1.84 o 
  12   3   9      105.77      107.29      2.54 o 
  13   3   9        9.47        7.69      2.62 o 
  14   3   9        1.02        2.12      1.10 o 
  15   3   9        2.85        1.85      1.48 o 
   0   4   9     2778.51     2765.07     61.69 o 
   1   4   9        7.23       17.27      1.06 o 
   2   4   9        4.16        4.42      0.44 o 
   3   4   9      300.15      380.71      4.03 o 
   4   4   9      490.95      503.86      5.45 o 
   5   4   9       38.77       28.43      0.89 o 
   6   4   9       58.72       57.96      1.15 o 
   7   4   9       10.09        9.43      1.02 o 
   8   4   9        5.42        3.12      0.62 o 
   9   4   9      172.81      180.04      3.61 o 
  10   4   9       47.50       47.64      1.90 o 
  11   4   9        1.25        3.69      0.88 o 
  12   4   9       40.82       45.88      4.38 o 
  13   4   9        0.01        1.20      0.71 o 
  14   4   9        1.49        1.47      1.04 o 
   1   5   9      233.71      225.91      2.99 o 
   2   5   9       50.78       29.16      0.99 o 
   3   5   9        0.17       -0.02      0.35 o 
   4   5   9      229.22      217.49      3.38 o 
   5   5   9        9.46        8.28      0.50 o 
   6   5   9       26.29       15.04      0.84 o 
   7   5   9       18.59       21.81      0.75 o 
   8   5   9        9.58        8.28      0.61 o 
   9   5   9       34.44       33.00      2.10 o 
  10   5   9       15.55       14.98      1.28 o 
  11   5   9        0.00        0.32      0.70 o 
  12   5   9       20.50       24.04      1.39 o 
  13   5   9        2.76        3.11      1.01 o 
  14   5   9        6.14        3.68      1.71 o 
   0   6   9      774.92      794.03     21.08 o 
   1   6   9       54.98       53.99      1.26 o 
   2   6   9       12.87       11.66      1.19 o 
   3   6   9       47.88       52.11      2.02 o 
   4   6   9     2022.74     2084.56     36.56 o 
   5   6   9      430.98      488.21      8.38 o 
   6   6   9        0.04        1.25      0.53 o 
   7   6   9       35.06       28.26      1.23 o 
   8   6   9      871.23      855.80     13.41 o 
   9   6   9      207.94      194.41      6.76 o 
  10   6   9       19.87       19.25      1.28 o 
  11   6   9        2.28        2.25      0.83 o 
  12   6   9       81.63       84.16      2.88 o 
  13   6   9       41.82       35.89      2.20 o 
   1   7   9       17.45       16.30      1.42 o 
   2   7   9       55.93       41.02      1.96 o 
   3   7   9       17.86       21.67      1.67 o 
   4   7   9      122.75      131.80      2.61 o 
   5   7   9        0.92       -1.06      1.06 o 
   6   7   9       61.65       61.47      2.85 o 
   7   7   9       24.59       22.04      0.92 o 
   8   7   9        0.06       -0.09      0.47 o 
   9   7   9        0.44        0.33      0.47 o 
  10   7   9       23.95       26.14      1.97 o 
  11   7   9       24.59       24.06      1.82 o 
  12   7   9        1.65        1.46      1.33 o 
   0   8   9       25.05       29.67      2.10 o 
   1   8   9       96.73       92.32      2.57 o 
   2   8   9       93.82       93.50      3.21 o 
   3   8   9      335.21      315.75      5.41 o 
   4   8   9        7.76       10.25      1.23 o 
   5   8   9       50.56       45.85      1.80 o 
   6   8   9       22.71       18.99      1.45 o 
   7   8   9       72.61       67.36      2.42 o 
   8   8   9       91.64       91.74      3.18 o 
   9   8   9        0.16        0.91      0.85 o 
  10   8   9        1.49        1.63      1.26 o 
  11   8   9       15.24       12.23      1.86 o 
   1   9   9        1.87        0.93      0.90 o 
   2   9   9      269.67      289.83      6.28 o 
   3   9   9        1.66       -0.83      1.21 o 
   4   9   9        0.25        0.36      0.79 o 
   5   9   9        4.41        4.27      1.41 o 
   6   9   9      111.28      115.85      3.25 o 
   7   9   9        0.01       -0.54      0.82 o 
   8   9   9       10.86        8.92      1.10 o 
   9   9   9        0.40        0.15      1.18 o 
  10   9   9       29.33       36.86      2.67 o 
   0  10   9       96.34      107.44      6.41 o 
   1  10   9        6.58        5.64      1.05 o 
   2  10   9        6.54        8.33      1.31 o 
   3  10   9       86.03       85.88      3.11 o 
   4  10   9       24.56       34.25      1.93 o 
   5  10   9        0.05        0.78      1.27 o 
   6  10   9        3.44        3.87      1.04 o 
   7  10   9        0.06        0.16      0.79 o 
   8  10   9        4.05        2.76      0.94 o 
   9  10   9       11.50       13.27      1.92 o 
   1  11   9       68.44       80.39      3.20 o 
   2  11   9       52.54       56.49      2.59 o 
   3  11   9        9.60        9.51      1.50 o 
   4  11   9        1.35       -0.11      0.96 o 
   5  11   9       18.50       18.75      1.95 o 
   6  11   9       55.14       53.05      3.03 o 
   7  11   9        2.64        0.41      1.41 o 
   0  12   9        0.45        2.20      1.48 o 
   1  12   9        7.57        5.26      1.59 o 
   2  12   9        9.91        8.10      1.54 o 
   3  12   9        0.82        1.33      1.34 o 
   0   0  10     1542.20     2179.47     56.05 o 
   1   0  10      331.55      309.19      5.46 o 
   2   0  10      806.92      771.23     13.02 o 
   3   0  10      347.60      445.68      6.06 o 
   4   0  10      105.25      142.14      2.22 o 
   5   0  10      912.39      950.59     17.84 o 
   6   0  10      663.71      708.65      9.79 o 
   7   0  10      843.65      832.79     15.08 o 
   8   0  10      421.21      438.32      8.67 o 
   9   0  10      123.81      115.70      4.16 o 
  10   0  10      297.21      290.49      6.73 o 
  11   0  10      157.39      181.98      6.37 o 
  12   0  10        5.41        3.12      1.12 o 
  13   0  10        1.75        2.09      1.11 o 
  14   0  10        0.11        0.70      1.04 o 
  15   0  10        8.75        6.41      2.27 o 
   1   1  10      663.20      777.67      8.81 o 
   2   1  10      393.11      473.26      5.72 o 
   3   1  10      374.50      469.62      5.56 o 
   4   1  10       37.78       32.73      0.71 o 
   5   1  10      271.51      249.37      2.39 o 
   6   1  10      121.88      121.31      1.53 o 
   7   1  10        0.59        0.88      0.38 o 
   8   1  10      486.59      478.41      5.91 o 
   9   1  10      347.65      366.57      5.43 o 
  10   1  10       13.05       11.60      1.11 o 
  11   1  10        0.03       -0.28      0.62 o 
  12   1  10       34.00       33.99      1.42 o 
  13   1  10        5.93        3.78      1.31 o 
  14   1  10       23.52       12.84      4.29 o 
  15   1  10       16.53       11.25      2.48 o 
   0   2  10      842.74      832.36     12.11 o 
   1   2  10      224.91      180.37      1.67 o 
   2   2  10      142.05      149.49      2.19 o 
   3   2  10      578.10      646.58      6.90 o 
   4   2  10      151.55      154.27      2.04 o 
   5   2  10      402.37      436.19      5.05 o 
   6   2  10      265.44      307.24      4.65 o 
   7   2  10      186.83      213.64      4.17 o 
   8   2  10       95.85      103.10      2.53 o 
   9   2  10        1.45        1.06      0.63 o 
  10   2  10        4.80        4.98      0.73 o 
  11   2  10        2.86        4.18      0.53 o 
  12   2  10      113.02      107.72      4.71 o 
  13   2  10        4.81        1.97      1.28 o 
  14   2  10        0.90       -0.66      1.00 o 
  15   2  10        0.73        1.88      1.16 o 
   1   3  10      370.25      337.34      3.75 o 
   2   3  10       56.49       66.13      1.32 o 
   3   3  10      301.15      287.52      3.48 o 
   4   3  10        0.74        0.31      0.32 o 
   5   3  10      341.00      339.65      3.92 o 
   6   3  10      142.97      124.50      2.48 o 
   7   3  10       43.10       41.76      1.61 o 
   8   3  10        8.63        6.48      0.91 o 
   9   3  10      176.95      187.67      3.06 o 
  10   3  10        6.74        9.43      0.88 o 
  11   3  10        9.83       10.93      0.92 o 
  12   3  10        1.57        0.94      0.76 o 
  13   3  10       23.03       32.80      2.32 o 
  14   3  10        2.52        3.28      1.16 o 
  15   3  10        0.51        0.44      1.38 o 
   0   4  10        0.18       -0.90      0.90 o 
   1   4  10      175.79      192.95      2.45 o 
   2   4  10      408.76      417.95      4.51 o 
   3   4  10      347.96      405.80      5.18 o 
   4   4  10        0.04       -0.20      0.41 o 
   5   4  10       38.61       36.42      1.13 o 
   6   4  10       52.28       57.86      0.99 o 
   7   4  10      278.32      296.53      5.18 o 
   8   4  10       35.29       33.96      1.62 o 
   9   4  10        1.17        0.46      0.66 o 
  10   4  10       17.20       18.79      1.18 o 
  11   4  10       23.10       25.72      1.83 o 
  12   4  10        0.98        0.75      0.68 o 
  13   4  10        1.43        1.91      1.10 o 
  14   4  10       16.43       14.46      1.69 o 
   1   5  10      395.41      403.42      5.26 o 
   2   5  10      690.54      685.93      8.56 o 
   3   5  10      433.37      446.96      5.16 o 
   4   5  10       42.46       37.31      1.44 o 
   5   5  10      140.33      134.56      2.22 o 
   6   5  10       28.27       27.76      0.99 o 
   7   5  10       72.56       73.99      1.28 o 
   8   5  10       13.09        8.77      1.02 o 
   9   5  10      198.01      216.06      4.85 o 
  10   5  10        2.52        2.85      0.85 o 
  11   5  10       21.21       22.63      1.54 o 
  12   5  10       10.78        7.78      1.08 o 
  13   5  10       26.63       29.70      1.79 o 
  14   5  10        0.88        0.62      1.38 o 
   0   6  10      904.97      958.08     20.79 o 
   1   6  10        0.51        0.74      0.73 o 
   2   6  10       59.83       59.59      1.84 o 
   3   6  10      229.23      239.11      5.81 o 
   4   6  10      932.77      979.15     15.40 o 
   5   6  10       78.99       78.01      1.92 o 
   6   6  10      109.02      117.24      2.40 o 
   7   6  10       44.66       41.90      1.63 o 
   8   6  10       10.88       10.15      1.18 o 
   9   6  10        0.19        0.27      0.92 o 
  10   6  10       75.90       82.41      2.71 o 
  11   6  10       16.36       14.44      1.39 o 
  12   6  10        0.09        0.99      0.88 o 
  13   6  10        4.10        2.71      1.09 o 
   1   7  10      175.76      185.06      3.35 o 
   2   7  10      171.84      143.28      2.67 o 
   3   7  10       18.49       18.88      1.22 o 
   4   7  10        2.40        1.56      0.95 o 
   5   7  10      161.01      175.57      3.08 o 
   6   7  10       17.16       15.28      1.20 o 
   7   7  10       53.88       60.05      1.67 o 
   8   7  10        0.72        2.14      0.47 o 
   9   7  10        0.23        0.62      0.66 o 
  10   7  10        6.77        4.43      1.04 o 
  11   7  10       12.43       15.51      1.41 o 
  12   7  10       31.08       42.33      2.05 o 
   0   8  10       32.02       21.23      2.36 o 
   1   8  10      121.60      141.39      2.76 o 
   2   8  10        0.43       -0.12      0.44 o 
   3   8  10        6.69        4.16      0.89 o 
   4   8  10       14.86       16.48      1.42 o 
   5   8  10        6.33        1.44      0.95 o 
   6   8  10        0.30        0.75      0.65 o 
   7   8  10        9.00        9.92      0.79 o 
   8   8  10        0.09        0.02      0.60 o 
   9   8  10        5.76        6.46      1.30 o 
  10   8  10        9.68        8.87      1.50 o 
  11   8  10       24.81       31.94      2.14 o 
   1   9  10      145.74      152.80      3.84 o 
   2   9  10        9.95        7.58      1.42 o 
   3   9  10      147.29      157.61      3.82 o 
   4   9  10        4.16        3.10      1.11 o 
   5   9  10       79.48       76.56      2.44 o 
   6   9  10        0.04       -0.40      0.86 o 
   7   9  10       14.62       14.36      1.46 o 
   8   9  10        1.34        0.84      0.82 o 
   9   9  10       75.13       81.90      3.79 o 
  10   9  10        6.39        8.96      2.02 o 
   0  10  10        9.38        9.37      1.39 o 
   1  10  10        3.45        1.48      0.80 o 
   2  10  10       29.59       23.83      2.41 o 
   3  10  10       35.43       43.44      2.03 o 
   4  10  10        0.00       -1.39      1.39 o 
   5  10  10       33.69       38.68      2.38 o 
   6  10  10        4.72        3.02      1.08 o 
   7  10  10        5.58        6.02      1.00 o 
   8  10  10        3.78        3.32      1.19 o 
   1  11  10        2.84        2.32      0.96 o 
   2  11  10       49.89       57.90      3.12 o 
   3  11  10        0.00       -1.03      1.03 o 
   4  11  10        0.00        0.26      1.17 o 
   5  11  10        0.67        1.13      0.95 o 
   6  11  10       35.99       40.21      2.49 o 
   0  12  10        0.38        1.03      1.92 o 
   1  12  10       65.19       73.71      3.54 o 
   1   1  11       10.78       17.64      1.01 o 
   2   1  11     1017.46     1049.22     11.38 o 
   3   1  11      241.80      258.74      2.96 o 
   4   1  11       34.98       35.65      0.95 o 
   5   1  11      208.11      175.27      2.02 o 
   6   1  11      468.08      486.42      6.06 o 
   7   1  11        2.32        1.83      0.35 o 
   8   1  11        0.39        1.34      0.35 o 
   9   1  11      514.89      546.70      8.05 o 
  10   1  11      305.50      319.32      7.95 o 
  11   1  11       47.29       45.65      1.66 o 
  12   1  11       22.17       26.25      1.47 o 
  13   1  11       29.05       30.45      3.47 o 
  14   1  11       26.37       26.58      2.54 o 
  15   1  11       13.03        8.73      2.39 o 
   0   2  11       35.29       44.04      1.07 o 
   1   2  11       38.28       40.61      0.94 o 
   2   2  11       36.04       43.11      0.82 o 
   3   2  11      271.39      237.76      3.07 o 
   4   2  11     1029.89     1057.50     12.35 o 
   5   2  11        7.54       16.73      0.83 o 
   6   2  11        3.11        4.77      0.80 o 
   7   2  11       75.96       83.24      2.23 o 
   8   2  11      247.93      254.52      9.51 o 
   9   2  11        0.46        0.81      0.68 o 
  10   2  11      309.69      321.61      6.27 o 
  11   2  11       17.65       15.33      1.71 o 
  12   2  11       21.33       21.55      2.83 o 
  13   2  11        0.03       -0.22      1.02 o 
  14   2  11       19.46       17.30      2.34 o 
  15   2  11        0.37        0.54      0.94 o 
   1   3  11       85.97       82.48      1.16 o 
   2   3  11       27.17       27.62      0.95 o 
   3   3  11       20.09       21.42      0.82 o 
   4   3  11       17.99       13.65      0.70 o 
   5   3  11       16.22       15.64      0.66 o 
   6   3  11       65.09       75.82      2.13 o 
   7   3  11      653.09      655.08     10.64 o 
   8   3  11       41.57       39.63      1.82 o 
   9   3  11        0.81        1.05      0.61 o 
  10   3  11      198.94      203.47      4.18 o 
  11   3  11       42.42       31.93      1.48 o 
  12   3  11       37.32       35.42      1.89 o 
  13   3  11       27.86       28.87      2.25 o 
  14   3  11       23.51       21.78      4.15 o 
   0   4  11      315.39      328.19      5.80 o 
   1   4  11      461.25      473.82      5.61 o 
   2   4  11        4.48        3.96      0.48 o 
   3   4  11      164.73      173.96      2.47 o 
   4   4  11        1.44        0.49      0.57 o 
   5   4  11       35.83       38.13      1.06 o 
   6   4  11       55.38       61.12      1.32 o 
   7   4  11      145.14      155.97      3.89 o 
   8   4  11       66.93       74.98      2.50 o 
   9   4  11        0.01       -0.44      0.69 o 
  10   4  11       16.60       12.57      1.17 o 
  11   4  11       72.48       77.31      2.31 o 
  12   4  11       16.09       18.04      2.03 o 
  13   4  11        6.10        5.10      1.43 o 
  14   4  11        2.14        2.63      1.09 o 
   1   5  11        1.95        0.35      0.94 o 
   2   5  11        0.62       -0.64      0.64 o 
   3   5  11       99.29       95.01      2.09 o 
   4   5  11      147.51      143.96      2.22 o 
   5   5  11       32.79       29.45      1.33 o 
   6   5  11      148.05      151.01      2.41 o 
   7   5  11        5.16        3.35      0.39 o 
   8   5  11        0.00        0.76      1.09 o 
   9   5  11       25.66       25.06      1.81 o 
  10   5  11        3.16        1.68      0.85 o 
  11   5  11        0.00        0.24      0.70 o 
  12   5  11        0.49        2.45      1.43 o 
  13   5  11        0.97        2.11      1.34 o 
   0   6  11     1833.22     1866.03     54.72 o 
   1   6  11       53.88       52.28      2.08 o 
   2   6  11      142.73      164.49      3.10 o 
   3   6  11      164.98      153.70      3.31 o 
   4   6  11      834.28      829.75     14.36 o 
   5   6  11       45.91       44.06      1.63 o 
   6   6  11      135.11      130.83      2.89 o 
   7   6  11       12.03        9.03      0.74 o 
   8   6  11       95.70       87.88      2.96 o 
   9   6  11       10.37        9.47      1.39 o 
  10   6  11       25.95       24.21      1.50 o 
  11   6  11        2.52        3.50      0.87 o 
  12   6  11       19.19       19.45      1.58 o 
  13   6  11        5.25        7.36      1.75 o 
   1   7  11        0.75        0.07      0.48 o 
   2   7  11        3.77        2.27      0.67 o 
   3   7  11       23.37       20.29      0.99 o 
   4   7  11        2.57        2.25      0.77 o 
   5   7  11       67.52       58.32      1.67 o 
   6   7  11       27.87       32.51      1.47 o 
   7   7  11       12.86       10.89      1.04 o 
   8   7  11       28.60       26.59      1.32 o 
   9   7  11       27.74       22.57      1.56 o 
  10   7  11        0.11       -0.67      0.75 o 
  11   7  11        6.07        6.35      1.04 o 
  12   7  11        0.15        0.37      0.78 o 
   0   8  11        0.50        0.79      1.38 o 
   1   8  11       91.58       94.24      2.34 o 
   2   8  11        0.87       -0.01      0.51 o 
   3   8  11       55.77       50.63      1.80 o 
   4   8  11       33.40       32.27      1.44 o 
   5   8  11        7.39        6.42      0.52 o 
   6   8  11       14.75        8.84      0.73 o 
   7   8  11       25.13       25.42      1.30 o 
   8   8  11        8.71       10.34      0.87 o 
   9   8  11        2.63        1.41      1.04 o 
  10   8  11        0.05        0.03      0.75 o 
  11   8  11        1.34        2.33      1.30 o 
   1   9  11      114.73      104.22      3.14 o 
   2   9  11      127.11      139.17      3.46 o 
   3   9  11       18.95       20.21      1.09 o 
   4   9  11       12.61       11.54      0.93 o 
   5   9  11       49.29       51.06      2.42 o 
   6   9  11       42.81       46.04      2.07 o 
   7   9  11        0.86        1.60      0.85 o 
   8   9  11       15.09       11.83      1.54 o 
   9   9  11       18.24       16.20      1.84 o 
   0  10  11       33.26       40.35      2.53 o 
   1  10  11       48.23       45.36      1.95 o 
   2  10  11        0.71        0.46      0.67 o 
   3  10  11       40.60       37.18      1.67 o 
   4  10  11        0.24       -0.70      0.70 o 
   5  10  11       10.52        9.17      1.43 o 
   6  10  11       27.45       26.88      1.79 o 
   7  10  11       20.09       11.49      1.58 o 
   8  10  11        0.03        1.47      1.73 o 
   1  11  11        5.29        6.05      1.20 o 
   2  11  11       15.56       18.67      1.47 o 
   3  11  11        1.06        0.20      0.84 o 
   4  11  11        0.26       -0.28      0.80 o 
   5  11  11       14.52       12.37      1.49 o 
   0   0  12     5866.11     7554.72    483.54 o 
   1   0  12     1296.83     1163.86     88.84 o 
   2   0  12      235.79      269.68      4.05 o 
   3   0  12     1002.92     1130.24     19.60 o 
   4   0  12      779.75      823.94     12.90 o 
   5   0  12       12.33       11.63      1.86 o 
   6   0  12      721.16      755.42     12.63 o 
   7   0  12      186.78      181.30      4.11 o 
   8   0  12      213.37      209.05      8.09 o 
   9   0  12       48.50       43.49      1.88 o 
  10   0  12       50.03       55.49      2.59 o 
  11   0  12        0.49        3.16      0.97 o 
  12   0  12       26.72       26.11      5.02 o 
  13   0  12        6.17        4.08      1.44 o 
  14   0  12       11.86        3.55      2.62 o 
   1   1  12       13.06       13.56      0.70 o 
   2   1  12       60.54       60.15      1.12 o 
   3   1  12      106.54       87.62      1.44 o 
   4   1  12      132.64      112.90      1.68 o 
   5   1  12       71.00       70.20      1.19 o 
   6   1  12      358.51      395.47      5.41 o 
   7   1  12       66.22       64.03      1.46 o 
   8   1  12       43.69       48.34      1.64 o 
   9   1  12       23.38       23.43      1.42 o 
  10   1  12       39.23       36.45      2.15 o 
  11   1  12       21.83       18.38      1.51 o 
  12   1  12        8.90        8.56      1.31 o 
  13   1  12        0.15        0.28      0.73 o 
  14   1  12        1.21        0.98      1.02 o 
   0   2  12       37.89       32.34      1.28 o 
   1   2  12       33.41       25.30      0.73 o 
   2   2  12       30.26       47.38      0.75 o 
   3   2  12       45.08       37.60      1.04 o 
   4   2  12       38.02       53.13      1.40 o 
   5   2  12      129.95      129.83      2.30 o 
   6   2  12       98.55       93.04      2.34 o 
   7   2  12       49.41       49.66      1.96 o 
   8   2  12       36.18       37.40      1.86 o 
   9   2  12       52.68       47.11      1.75 o 
  10   2  12        8.03        7.94      0.65 o 
  11   2  12       49.52       51.51      2.93 o 
  12   2  12       65.19       65.32      2.72 o 
  13   2  12       10.26        9.00      1.83 o 
  14   2  12        9.21        8.29      1.71 o 
   1   3  12       21.97       20.12      0.81 o 
   2   3  12       66.70       74.01      1.52 o 
   3   3  12       24.67       24.46      1.05 o 
   4   3  12       40.88       43.60      1.22 o 
   5   3  12       21.82       23.90      0.90 o 
   6   3  12      154.61      176.94      4.15 o 
   7   3  12       15.53       20.37      1.75 o 
   8   3  12        3.30        3.29      1.01 o 
   9   3  12       17.18       19.44      1.33 o 
  10   3  12       63.20       61.47      2.43 o 
  11   3  12        2.81        1.50      0.84 o 
  12   3  12        0.09       -0.78      0.78 o 
  13   3  12       14.29       14.96      3.10 o 
  14   3  12        2.62        2.48      1.11 o 
   0   4  12      521.91      514.96      9.32 o 
   1   4  12       32.90       31.19      1.24 o 
   2   4  12       79.23       62.89      1.89 o 
   3   4  12        0.03        0.05      0.47 o 
   4   4  12      106.60      106.57      1.77 o 
   5   4  12        1.17        1.38      0.50 o 
   6   4  12        1.61        0.99      0.38 o 
   7   4  12        0.06       -0.32      0.69 o 
   8   4  12       25.00       25.33      1.92 o 
   9   4  12        6.64        6.67      1.36 o 
  10   4  12        9.69        7.62      1.13 o 
  11   4  12        0.49        1.27      0.88 o 
  12   4  12       31.08       35.99      2.36 o 
  13   4  12        6.95        7.36      2.02 o 
   1   5  12      425.84      432.67      6.27 o 
   2   5  12      844.86      876.15     16.08 o 
   3   5  12        7.70        3.71      1.14 o 
   4   5  12       79.68       84.66      2.18 o 
   5   5  12       77.61       77.45      1.75 o 
   6   5  12       96.25       97.53      2.01 o 
   7   5  12      194.89      178.60      5.93 o 
   8   5  12      107.76      118.93      3.64 o 
   9   5  12        2.99        2.06      1.03 o 
  10   5  12       29.32       29.57      1.88 o 
  11   5  12       15.54       14.21      1.47 o 
  12   5  12        7.59        7.14      1.12 o 
  13   5  12        9.22       10.71      1.52 o 
   0   6  12      687.54      701.99     17.69 o 
   1   6  12      140.65      137.10      3.05 o 
   2   6  12       29.17       23.55      1.09 o 
   3   6  12       90.10       78.01      1.63 o 
   4   6  12        0.01       -0.83      0.83 o 
   5   6  12        2.28        1.73      0.70 o 
   6   6  12       71.71       59.29      1.82 o 
   7   6  12      113.94      106.47      2.97 o 
   8   6  12        4.44        5.82      1.14 o 
   9   6  12        3.33        2.51      0.89 o 
  10   6  12        2.29        3.92      1.09 o 
  11   6  12        1.97        1.36      0.76 o 
  12   6  12        0.53        0.13      0.81 o 
   1   7  12       14.21       16.20      1.05 o 
   2   7  12       14.36       13.38      1.05 o 
   3   7  12       65.83       73.28      2.49 o 
   4   7  12        0.68        0.42      0.27 o 
   5   7  12        3.02        4.42      0.88 o 
   6   7  12      156.35      162.17      3.69 o 
   7   7  12       25.18       22.67      1.00 o 
   8   7  12       13.57       14.35      1.44 o 
   9   7  12       11.27       11.73      1.59 o 
  10   7  12       50.02       56.02      2.60 o 
  11   7  12        8.29        7.28      1.27 o 
   0   8  12      320.83      364.59     10.19 o 
   1   8  12        0.02        0.24      0.82 o 
   2   8  12       32.36       37.24      1.58 o 
   3   8  12        0.01        0.47      0.63 o 
   4   8  12       73.60       62.76      2.26 o 
   5   8  12        4.27        2.30      0.60 o 
   6   8  12       12.53       12.59      1.30 o 
   7   8  12       47.10       51.45      2.24 o 
   8   8  12       21.00       19.52      1.95 o 
   9   8  12        0.29        0.62      1.05 o 
  10   8  12        0.17       -1.15      1.29 o 
   1   9  12       11.98        8.82      1.41 o 
   2   9  12       34.12       37.03      1.84 o 
   3   9  12        1.97        2.17      0.84 o 
   4   9  12        4.29        5.30      0.83 o 
   5   9  12       16.52       18.34      1.64 o 
   6   9  12        4.89        4.85      1.09 o 
   7   9  12        6.16        6.67      0.97 o 
   8   9  12       10.93       12.57      1.84 o 
   9   9  12       18.90       21.13      2.38 o 
   0  10  12       18.29       12.05      1.88 o 
   1  10  12        1.53        1.15      1.06 o 
   2  10  12        6.11        5.22      1.04 o 
   3  10  12        0.74        0.40      0.67 o 
   4  10  12       62.14       67.59      2.37 o 
   5  10  12        3.25        1.42      0.93 o 
   6  10  12        3.94        1.68      1.07 o 
   7  10  12        2.51        2.44      1.42 o 
   1  11  12       16.27       14.58      1.77 o 
   2  11  12       43.43       49.31      2.05 o 
   3  11  12        0.81        0.87      1.01 o 
   4  11  12        6.05        6.22      1.37 o 
   1   1  13      225.72      237.93      2.72 o 
   2   1  13        0.46        0.77      0.40 o 
   3   1  13      144.11      145.65      2.10 o 
   4   1  13       83.80       88.37      1.76 o 
   5   1  13      122.32      123.92      1.85 o 
   6   1  13      199.27      196.36      4.98 o 
   7   1  13       20.32       18.20      0.89 o 
   8   1  13        3.21        4.96      0.46 o 
   9   1  13       32.16       32.97      1.79 o 
  10   1  13        5.41        6.21      1.22 o 
  11   1  13        8.38        8.63      1.08 o 
  12   1  13        0.00        0.61      0.96 o 
  13   1  13        9.36       14.81      1.65 o 
  14   1  13        1.02        2.07      1.62 o 
   0   2  13       59.19       53.30      1.41 o 
   1   2  13       72.03       63.91      1.12 o 
   2   2  13       38.58       33.35      0.73 o 
   3   2  13       22.26       23.35      0.89 o 
   4   2  13        6.14        5.05      0.80 o 
   5   2  13        6.10        5.09      0.69 o 
   6   2  13      187.54      197.03      3.14 o 
   7   2  13      251.17      246.82      4.17 o 
   8   2  13        7.96        6.77      0.85 o 
   9   2  13       56.82       56.63      1.56 o 
  10   2  13       32.17       25.99      1.50 o 
  11   2  13        7.01        4.81      1.25 o 
  12   2  13        0.13        0.61      1.15 o 
  13   2  13       49.33       49.58      2.75 o 
  14   2  13        1.84        2.55      1.13 o 
   1   3  13      412.55      429.50      4.57 o 
   2   3  13        4.91        5.07      0.74 o 
   3   3  13      215.24      221.91      3.47 o 
   4   3  13      197.80      199.87      3.15 o 
   5   3  13      480.72      493.03      6.35 o 
   6   3  13       98.68       95.13      2.71 o 
   7   3  13        8.80       12.06      1.22 o 
   8   3  13       39.19       36.21      1.91 o 
   9   3  13       16.97       21.60      1.41 o 
  10   3  13       77.03       73.01      2.59 o 
  11   3  13        0.68        0.05      0.99 o 
  12   3  13       10.04        7.90      1.49 o 
  13   3  13        0.90       -0.29      0.75 o 
   0   4  13       65.09       49.31      2.06 o 
   1   4  13      934.25      991.48     12.87 o 
   2   4  13       35.55       44.83      1.66 o 
   3   4  13      284.30      287.70      4.40 o 
   4   4  13       73.27       71.70      1.94 o 
   5   4  13      110.67      111.71      2.24 o 
   6   4  13        5.59        7.47      0.59 o 
   7   4  13      417.15      422.10     23.32 o 
   8   4  13        1.18        1.76      1.01 o 
   9   4  13       18.06       20.21      1.77 o 
  10   4  13        4.81        3.98      1.22 o 
  11   4  13       72.25       78.83      3.47 o 
  12   4  13        1.71        1.50      1.11 o 
  13   4  13        2.70        1.67      0.99 o 
   1   5  13       24.06       24.68      1.61 o 
   2   5  13      967.74      971.28     24.16 o 
   3   5  13       72.92       83.34      2.98 o 
   4   5  13       65.63       78.85      2.62 o 
   5   5  13        0.06        0.49      0.66 o 
   6   5  13       50.56       47.65      1.42 o 
   7   5  13        7.91        6.09      0.46 o 
   8   5  13        7.57        3.78      1.31 o 
   9   5  13       18.45       14.89      1.84 o 
  10   5  13       39.30       38.69      2.39 o 
  11   5  13        0.32        0.42      0.77 o 
  12   5  13        0.18        0.99      1.13 o 
   0   6  13      161.48      156.69      4.00 o 
   1   6  13        5.71        3.61      0.72 o 
   2   6  13        3.11        2.07      0.47 o 
   3   6  13        6.23        7.19      0.77 o 
   4   6  13       10.54        7.69      1.01 o 
   5   6  13      164.86      184.55      3.81 o 
   6   6  13        2.29        0.73      0.64 o 
   7   6  13       46.70       43.53      2.27 o 
   8   6  13        2.74        3.06      0.91 o 
   9   6  13       33.08       35.14      1.72 o 
  10   6  13        0.52        0.48      0.72 o 
  11   6  13       17.00       16.75      1.16 o 
  12   6  13        1.54        0.46      1.12 o 
   1   7  13        1.71        2.01      0.65 o 
   2   7  13       21.21       20.33      1.55 o 
   3   7  13        4.14        3.47      0.50 o 
   4   7  13        5.62        4.77      0.78 o 
   5   7  13        7.49        3.44      0.84 o 
   6   7  13       17.88       13.02      1.10 o 
   7   7  13        3.92        3.59      0.58 o 
   8   7  13        8.85        6.27      1.28 o 
   9   7  13        0.01        0.74      1.18 o 
  10   7  13        0.74        0.75      1.09 o 
  11   7  13        5.97        4.38      1.31 o 
   0   8  13        0.03       -0.87      1.18 o 
   1   8  13       22.04       26.15      1.45 o 
   2   8  13        6.58        6.03      0.96 o 
   3   8  13       59.10       54.14      3.14 o 
   4   8  13        0.79        1.01      0.51 o 
   5   8  13       33.29       38.03      1.47 o 
   6   8  13        0.77       -0.19      0.57 o 
   7   8  13        3.11        3.11      0.72 o 
   8   8  13        9.07       10.27      1.72 o 
   9   8  13        7.02        9.47      1.65 o 
  10   8  13        7.09        8.35      1.68 o 
   1   9  13       30.85       33.44      1.67 o 
   2   9  13       18.95       18.48      1.40 o 
   3   9  13       48.11       52.99      2.52 o 
   4   9  13       12.64        9.42      1.32 o 
   5   9  13       28.09       32.33      1.72 o 
   6   9  13        3.17        5.06      0.99 o 
   7   9  13       19.83       24.05      2.61 o 
   8   9  13        2.19        2.96      1.31 o 
   0  10  13        4.14        2.30      1.32 o 
   1  10  13       41.45       40.68      1.87 o 
   2  10  13        4.98        5.47      0.89 o 
   3  10  13        3.93        0.97      0.96 o 
   4  10  13        7.69        8.79      1.31 o 
   5  10  13        3.95        3.91      1.07 o 
   6  10  13        4.75        3.06      1.09 o 
   1  11  13       28.04       29.78      1.80 o 
   2  11  13        2.55        3.72      1.45 o 
   0   0  14     1308.97     1384.34     50.23 o 
   1   0  14       25.90       37.73      2.56 o 
   2   0  14      239.79      220.71      4.22 o 
   3   0  14      362.94      380.80      5.96 o 
   4   0  14      421.74      479.15      7.22 o 
   5   0  14      100.24      108.52      2.29 o 
   6   0  14       15.60       15.51      0.62 o 
   7   0  14        0.01        0.01      0.27 o 
   8   0  14      170.29      168.08     10.92 o 
   9   0  14        9.78       11.70      1.10 o 
  10   0  14       19.02       20.95      1.88 o 
  11   0  14        4.93        7.18      2.14 o 
  12   0  14       22.66       23.81      7.65 o 
  13   0  14        0.89        1.77      1.85 o 
  14   0  14        0.00        1.61      3.53 o 
   1   1  14      201.23      209.22      2.80 o 
   2   1  14       20.72       29.09      0.79 o 
   3   1  14        0.76        0.01      0.40 o 
   4   1  14       18.64       20.27      1.18 o 
   5   1  14      116.91      127.91      2.42 o 
   6   1  14      109.27      105.55      2.28 o 
   7   1  14        1.20        0.43      0.55 o 
   8   1  14       10.91       11.14      0.48 o 
   9   1  14        1.60        1.28      0.76 o 
  10   1  14       28.05       25.86      1.68 o 
  11   1  14        1.80        1.46      0.93 o 
  12   1  14        0.04        0.88      1.69 o 
  13   1  14        1.62        2.14      1.55 o 
   0   2  14       28.49       26.37      1.17 o 
   1   2  14       57.35       53.51      1.07 o 
   2   2  14       16.71       17.50      0.74 o 
   3   2  14      365.26      394.95      7.10 o 
   4   2  14      308.11      324.14      4.69 o 
   5   2  14      120.00      122.81      2.38 o 
   6   2  14       96.33       89.07      2.42 o 
   7   2  14      335.81      365.27      6.09 o 
   8   2  14      369.68      383.22      8.68 o 
   9   2  14        3.47        2.92      0.55 o 
  10   2  14        0.80        0.52      0.68 o 
  11   2  14       45.91       48.09      4.35 o 
  12   2  14       39.37       40.59      4.83 o 
  13   2  14        3.17        2.74      1.75 o 
   1   3  14      323.46      369.94      5.03 o 
   2   3  14      393.04      408.26      5.34 o 
   3   3  14       38.78       41.38      1.28 o 
   4   3  14        5.84        7.13      0.77 o 
   5   3  14       87.64      103.46      2.70 o 
   6   3  14       67.73       65.39      1.82 o 
   7   3  14        7.22        9.36      1.43 o 
   8   3  14        4.56        6.07      1.28 o 
   9   3  14        1.44       -0.14      0.46 o 
  10   3  14       23.45       25.26      2.05 o 
  11   3  14        2.04        1.04      1.28 o 
  12   3  14        2.97        2.12      0.94 o 
  13   3  14        0.75        1.11      0.96 o 
   0   4  14        3.18        2.90      0.92 o 
   1   4  14        8.40        5.36      0.97 o 
   2   4  14       32.87       39.55      1.48 o 
   3   4  14      120.13      124.54      2.71 o 
   4   4  14       28.24       26.02      1.27 o 
   5   4  14      195.34      178.61      3.26 o 
   6   4  14       30.16       31.57      1.62 o 
   7   4  14        0.06        1.77      1.29 o 
   8   4  14       38.28       41.63      2.23 o 
   9   4  14        2.56        0.51      0.98 o 
  10   4  14       16.03       23.26      1.62 o 
  11   4  14        0.34        1.72      1.59 o 
  12   4  14        2.49        1.65      1.65 o 
  13   4  14        4.75        4.80      1.21 o 
   1   5  14       19.51       17.45      1.26 o 
   2   5  14     1165.91     1200.11     21.17 o 
   3   5  14        0.58        0.82      0.84 o 
   4   5  14      262.32      275.81      4.67 o 
   5   5  14        0.01        0.31      0.66 o 
   6   5  14      171.59      171.88      4.08 o 
   7   5  14        0.17       -0.10      0.74 o 
   8   5  14       39.12       35.30      2.30 o 
   9   5  14       17.23       15.17      1.28 o 
  10   5  14        1.20        0.77      1.20 o 
  11   5  14        0.44        0.51      0.84 o 
  12   5  14        0.92        1.21      1.32 o 
   0   6  14        9.37       11.81      1.11 o 
   1   6  14        9.50        8.63      0.80 o 
   2   6  14        6.62        4.48      0.65 o 
   3   6  14       28.88       30.71      1.56 o 
   4   6  14       20.07       20.65      1.26 o 
   5   6  14        1.75        1.68      0.77 o 
   6   6  14        4.95        5.41      0.86 o 
   7   6  14       16.50       17.96      1.00 o 
   8   6  14        1.47        0.53      0.99 o 
   9   6  14        0.29       -0.35      1.21 o 
  10   6  14        0.02        1.25      1.29 o 
  11   6  14        1.31        1.55      1.16 o 
   1   7  14       13.38       11.43      0.80 o 
   2   7  14       45.54       47.11      2.20 o 
   3   7  14        3.27        2.35      0.51 o 
   4   7  14        9.26        9.38      0.95 o 
   5   7  14       87.55       89.61      2.64 o 
   6   7  14       50.88       50.02      1.74 o 
   7   7  14       15.85       19.79      2.03 o 
   8   7  14        2.95        2.08      1.02 o 
   9   7  14       13.65       14.12      1.67 o 
  10   7  14       24.53       33.95      2.75 o 
   0   8  14      215.80      211.68     15.46 o 
   1   8  14        7.55        8.08      0.99 o 
   2   8  14        6.80        5.83      0.83 o 
   3   8  14       20.36       19.48      1.41 o 
   4   8  14       45.04       45.89      2.60 o 
   5   8  14        2.20        1.26      0.71 o 
   6   8  14        6.34        8.02      1.15 o 
   7   8  14        0.74        0.94      1.08 o 
   8   8  14        7.95       11.89      1.79 o 
   9   8  14        0.26        1.35      1.39 o 
   1   9  14       26.95       24.43      1.24 o 
   2   9  14       11.02        9.72      0.97 o 
   3   9  14        7.71        7.97      1.21 o 
   4   9  14        0.40        1.76      0.97 o 
   5   9  14        0.17       -0.22      0.75 o 
   6   9  14        0.16       -0.21      0.72 o 
   7   9  14        0.43        0.53      1.48 o 
   0  10  14       77.34       79.21      4.27 o 
   1  10  14       10.07        7.68      1.11 o 
   2  10  14        0.03       -0.13      1.05 o 
   3  10  14       46.48       50.87      2.81 o 
   4  10  14       31.20       37.35      2.50 o 
   5  10  14        7.67        6.64      1.12 o 
   1   1  15      188.72      191.45      3.24 o 
   2   1  15       96.00      107.55      1.72 o 
   3   1  15       13.69       12.05      0.78 o 
   4   1  15       19.04       22.14      1.25 o 
   5   1  15       49.49       50.63      1.25 o 
   6   1  15       48.64       52.25      1.62 o 
   7   1  15        0.72        1.21      0.64 o 
   8   1  15       78.87       91.78      3.68 o 
   9   1  15        1.55        1.80      0.79 o 
  10   1  15        5.20        4.90      1.15 o 
  11   1  15        0.00        1.82      1.70 o 
  12   1  15       18.48       16.00      2.92 o 
  13   1  15        0.09       -0.92      1.33 o 
   0   2  15        3.97        6.05      0.76 o 
   1   2  15       15.94       19.93      0.79 o 
   2   2  15       16.83       14.67      0.75 o 
   3   2  15       56.96       67.89      2.25 o 
   4   2  15      282.37      281.47      5.49 o 
   5   2  15       12.54       13.75      1.00 o 
   6   2  15        0.22        0.82      0.41 o 
   7   2  15        0.05       -0.26      0.73 o 
   8   2  15       35.35       34.47      1.40 o 
   9   2  15        7.61        6.28      0.85 o 
  10   2  15        4.59        3.75      0.97 o 
  11   2  15        0.02       -0.71      1.05 o 
  12   2  15        0.06        0.10      1.10 o 
  13   2  15        0.00       -0.06      1.47 o 
   1   3  15       32.53       30.63      1.35 o 
   2   3  15      179.18      183.75      3.23 o 
   3   3  15      126.62      115.20      2.24 o 
   4   3  15       47.51       43.91      1.53 o 
   5   3  15       45.59       45.82      1.89 o 
   6   3  15        5.76        5.11      0.70 o 
   7   3  15       38.60       34.82      1.82 o 
   8   3  15       64.42       58.66      1.85 o 
   9   3  15       88.94       89.51      3.39 o 
  10   3  15       24.84       18.13      2.64 o 
  11   3  15       32.88       34.42      3.67 o 
  12   3  15        0.00        0.49      1.08 o 
  13   3  15        0.33       -1.51      4.54 o 
   0   4  15      111.91      128.01      6.45 o 
   1   4  15        9.45       15.54      1.25 o 
   2   4  15       18.93       17.17      1.29 o 
   3   4  15       34.40       35.00      1.47 o 
   4   4  15        9.13       10.81      1.22 o 
   5   4  15       31.70       33.34      1.34 o 
   6   4  15       10.77       11.36      1.16 o 
   7   4  15        0.27        0.17      0.86 o 
   8   4  15        0.01        0.04      0.85 o 
   9   4  15        4.45        5.51      1.33 o 
  10   4  15        0.55        0.35      0.86 o 
  11   4  15       14.46       16.55      2.02 o 
  12   4  15        3.99        3.31      2.05 o 
   1   5  15      355.13      359.50      5.86 o 
   2   5  15      446.50      466.51      8.82 o 
   3   5  15        0.00       -0.75      0.91 o 
   4   5  15        0.17       -0.44      0.59 o 
   5   5  15       96.81       93.93      2.28 o 
   6   5  15       60.09       63.36      2.08 o 
   7   5  15        7.28        8.06      1.35 o 
   8   5  15       12.95       12.21      1.68 o 
   9   5  15        4.01        3.59      1.28 o 
  10   5  15       24.71       22.69      2.75 o 
  11   5  15        0.45        1.09      1.15 o 
   0   6  15        0.06       -0.73      0.73 o 
   1   6  15       39.16       41.58      1.90 o 
   2   6  15       37.06       42.74      1.73 o 
   3   6  15        6.19        5.88      1.01 o 
   4   6  15        3.64        5.36      0.92 o 
   5   6  15       17.70       17.31      1.13 o 
   6   6  15       15.47       12.18      0.95 o 
   7   6  15        1.96        1.69      1.15 o 
   8   6  15        4.41        8.09      1.45 o 
   9   6  15       17.30       17.59      2.29 o 
  10   6  15        0.54        0.57      0.98 o 
  11   6  15        3.04        2.87      1.83 o 
   1   7  15        0.00        0.14      0.50 o 
   2   7  15       33.17       37.98      1.56 o 
   3   7  15        2.58        2.94      0.92 o 
   4   7  15        0.55        1.06      0.86 o 
   5   7  15        2.96        3.23      0.99 o 
   6   7  15        1.08        0.84      0.62 o 
   7   7  15        0.05        0.36      0.88 o 
   8   7  15        2.01        2.02      1.17 o 
   9   7  15        0.20        0.24      1.07 o 
  10   7  15        6.92        5.35      2.13 o 
   0   8  15       18.46       19.58      1.85 o 
   1   8  15        0.00       -0.65      0.65 o 
   2   8  15        0.44        0.40      0.50 o 
   3   8  15        0.37        0.78      0.95 o 
   4   8  15       42.32       41.68      2.08 o 
   5   8  15       12.35       14.66      0.94 o 
   6   8  15        1.44        1.19      0.68 o 
   7   8  15        0.02        0.31      0.94 o 
   8   8  15       10.36        8.60      1.59 o 
   1   9  15        1.05        1.74      0.66 o 
   2   9  15        5.51        3.52      0.93 o 
   3   9  15        4.72        4.72      1.16 o 
   4   9  15        2.07        1.71      0.82 o 
   5   9  15        6.64        6.27      1.21 o 
   6   9  15        0.01       -0.02      1.32 o 
   7   9  15        0.10        0.80      1.23 o 
   0  10  15       47.31       63.36      7.52 o 
   1  10  15        0.05        1.72      1.22 o 
   2  10  15        0.50        1.58      1.35 o 
   3  10  15        0.31        1.49      1.15 o 
   4  10  15       10.63        8.39      1.43 o 
   0   0  16        6.86        4.88      1.08 o 
   1   0  16       16.02       20.35      1.65 o 
   2   0  16       82.61       85.52      2.56 o 
   3   0  16       52.30       68.10      1.78 o 
   4   0  16       50.65       48.29      1.40 o 
   5   0  16       27.21       26.54      1.10 o 
   6   0  16        0.13        0.46      0.26 o 
   7   0  16        0.01        2.01      1.39 o 
   8   0  16        5.34        6.97      1.87 o 
   9   0  16        2.21        1.69      1.85 o 
  10   0  16        3.40        0.47      1.59 o 
  11   0  16       21.81       20.45      8.66 o 
  12   0  16        3.99        1.09      2.37 o 
  13   0  16        0.02        0.37      2.29 o 
   1   1  16       37.19       41.87      1.38 o 
   2   1  16        0.25        1.22      0.61 o 
   3   1  16        0.72       -0.15      0.48 o 
   4   1  16       14.14       13.24      1.03 o 
   5   1  16       97.22      104.19      2.27 o 
   6   1  16       47.62       41.63      1.30 o 
   7   1  16       10.50       13.00      0.87 o 
   8   1  16        0.30        0.47      0.45 o 
   9   1  16        2.37        1.66      0.82 o 
  10   1  16        2.12        1.01      1.24 o 
  11   1  16        0.19       -0.24      1.79 o 
  12   1  16        3.70        3.90      1.99 o 
   0   2  16      112.35      116.91      2.71 o 
   1   2  16       75.37       72.39      1.80 o 
   2   2  16       67.29       63.92      1.35 o 
   3   2  16      620.72      661.69     10.21 o 
   4   2  16       49.61       40.46      1.92 o 
   5   2  16        1.27        0.22      0.59 o 
   6   2  16        0.44        0.20      0.37 o 
   7   2  16       60.52       66.41      2.18 o 
   8   2  16       36.82       31.67      2.37 o 
   9   2  16        1.91        1.42      0.99 o 
  10   2  16        9.81        6.83      1.40 o 
  11   2  16        5.44        7.88      2.15 o 
  12   2  16       10.61       11.09      2.25 o 
   1   3  16        1.52        0.89      0.69 o 
   2   3  16       87.14       97.65      2.11 o 
   3   3  16       46.15       53.37      1.78 o 
   4   3  16      143.16      163.38      3.65 o 
   5   3  16        0.41        0.83      0.68 o 
   6   3  16       22.94       22.56      1.07 o 
   7   3  16       18.34       16.98      1.52 o 
   8   3  16       12.69       17.23      1.79 o 
   9   3  16       27.20       25.97      2.71 o 
  10   3  16        1.64        0.83      1.02 o 
  11   3  16        3.13        1.93      1.15 o 
  12   3  16        0.80        2.05      1.86 o 
   0   4  16      614.41      669.83     17.68 o 
   1   4  16       77.66       94.60      3.38 o 
   2   4  16       61.13       54.28      1.84 o 
   3   4  16      157.16      171.73      3.12 o 
   4   4  16       80.87       92.00      2.23 o 
   5   4  16       15.93       20.80      1.13 o 
   6   4  16       24.18       23.16      1.10 o 
   7   4  16        7.72        8.72      1.06 o 
   8   4  16        0.43        0.68      0.72 o 
   9   4  16        4.56        3.40      0.71 o 
  10   4  16        8.21        7.07      1.56 o 
  11   4  16        1.14        0.70      1.15 o 
   1   5  16        0.34       -0.78      0.78 o 
   2   5  16       23.68       19.02      1.33 o 
   3   5  16       13.13       15.42      1.06 o 
   4   5  16        1.32        0.44      0.63 o 
   5   5  16        6.61       11.47      1.03 o 
   6   5  16        6.71        4.31      0.66 o 
   7   5  16       38.17       39.87      2.73 o 
   8   5  16        0.10        1.29      0.82 o 
   9   5  16       29.98       33.99      3.33 o 
  10   5  16        1.69        1.49      1.52 o 
  11   5  16        0.62       -1.33      1.33 o 
   0   6  16        0.14        0.33      1.18 o 
   1   6  16        3.01        1.02      0.45 o 
   2   6  16       11.58        9.55      1.02 o 
   3   6  16        3.99        3.60      0.67 o 
   4   6  16        1.96        2.64      0.77 o 
   5   6  16        3.56        2.97      0.70 o 
   6   6  16       13.51        9.75      0.96 o 
   7   6  16        9.30       13.85      1.36 o 
   8   6  16       22.90       27.96      1.93 o 
   9   6  16        2.42        4.38      1.50 o 
  10   6  16        8.20        8.74      1.44 o 
   1   7  16       22.23       21.64      1.28 o 
   2   7  16        1.35        0.89      0.51 o 
   3   7  16        0.13       -0.75      0.75 o 
   4   7  16        0.08       -0.69      0.87 o 
   5   7  16       27.05       24.88      1.40 o 
   6   7  16        0.26        0.62      1.03 o 
   7   7  16        0.00        0.43      1.00 o 
   8   7  16        0.40        0.56      1.25 o 
   9   7  16        6.59        5.53      1.45 o 
   0   8  16        1.51        2.20      0.92 o 
   1   8  16        1.12        0.33      0.56 o 
   2   8  16        8.10        6.99      0.99 o 
   3   8  16        5.89        3.23      1.04 o 
   4   8  16        2.20        3.21      1.07 o 
   5   8  16        3.46        2.39      0.95 o 
   6   8  16        4.27        1.96      1.12 o 
   7   8  16        0.06        0.02      0.96 o 
   1   9  16        0.88       -0.79      0.79 o 
   2   9  16        0.05       -0.74      0.74 o 
   3   9  16       12.46       10.42      1.18 o 
   4   9  16        7.57        5.19      0.96 o 
   5   9  16        0.30       -0.31      0.88 o 
   0  10  16       41.50       53.66      3.82 o 
   1  10  16       10.69        9.51      1.51 o 
   1   1  17        0.88        1.89      0.64 o 
   2   1  17       33.10       37.92      1.04 o 
   3   1  17        0.82        0.96      0.54 o 
   4   1  17        7.12        6.64      0.78 o 
   5   1  17        2.78        1.33      0.57 o 
   6   1  17       52.54       52.30      1.47 o 
   7   1  17        2.36        2.52      0.79 o 
   8   1  17        0.20        0.20      0.43 o 
   9   1  17        3.79        4.60      1.76 o 
  10   1  17       32.65       38.26      2.90 o 
  11   1  17        0.82        2.59      1.83 o 
  12   1  17        0.05       -0.29      1.30 o 
   0   2  17       20.06       25.63      1.46 o 
   1   2  17        1.37        2.94      0.61 o 
   2   2  17        0.01        0.25      0.52 o 
   3   2  17       67.04       78.02      2.66 o 
   4   2  17        4.13        4.41      0.96 o 
   5   2  17       46.99       44.46      1.65 o 
   6   2  17       18.02       12.98      0.76 o 
   7   2  17       17.75       18.28      1.38 o 
   8   2  17       14.94       10.97      1.55 o 
   9   2  17        3.42        0.66      0.89 o 
  10   2  17       17.12       15.41      3.21 o 
  11   2  17        2.19        2.53      1.78 o 
  12   2  17        5.88        3.39      2.28 o 
   1   3  17      316.46      349.06      5.40 o 
   2   3  17        6.76        6.01      0.87 o 
   3   3  17       22.75       24.03      1.23 o 
   4   3  17       71.41       72.25      2.34 o 
   5   3  17      243.03      234.22      8.08 o 
   6   3  17      192.00      175.05      6.52 o 
   7   3  17        0.87        1.03      0.81 o 
   8   3  17        6.02        4.83      0.96 o 
   9   3  17        8.95        6.33      1.55 o 
  10   3  17       10.80        5.86      1.25 o 
  11   3  17        1.37        2.04      1.55 o 
   0   4  17      611.07      635.44     16.61 o 
   1   4  17      108.12      117.68      3.45 o 
   2   4  17       36.57       46.65      2.16 o 
   3   4  17        0.13        0.33      0.70 o 
   4   4  17      236.15      251.86      4.43 o 
   5   4  17       20.68       24.66      1.75 o 
   6   4  17       75.60       78.22      2.74 o 
   7   4  17        4.36        7.75      1.03 o 
   8   4  17        7.01        5.39      1.02 o 
   9   4  17        6.02        6.71      1.08 o 
  10   4  17        5.20        3.70      1.34 o 
  11   4  17        8.34        6.62      2.14 o 
   1   5  17        2.20        1.95      0.87 o 
   2   5  17        3.65        2.76      0.83 o 
   3   5  17        1.75        2.63      0.67 o 
   4   5  17       28.65       27.04      1.28 o 
   5   5  17       64.34       63.36      1.83 o 
   6   5  17       15.07        8.04      1.38 o 
   7   5  17        5.91        5.20      1.24 o 
   8   5  17        2.13        1.14      0.83 o 
   9   5  17       19.44       16.97      3.87 o 
  10   5  17        2.12        3.29      1.85 o 
   0   6  17        7.12        8.16      1.00 o 
   1   6  17        1.06        1.45      0.61 o 
   2   6  17        0.52       -0.08      0.63 o 
   3   6  17       26.35       30.58      1.41 o 
   4   6  17       12.12       12.31      1.03 o 
   5   6  17        3.50        2.68      0.73 o 
   6   6  17        0.73       -0.10      0.92 o 
   7   6  17        9.33        7.88      1.62 o 
   8   6  17        1.44        2.30      1.63 o 
   9   6  17        0.15        0.03      0.90 o 
   1   7  17        0.38        0.32      0.74 o 
   2   7  17       22.81       27.41      1.37 o 
   3   7  17        7.77        7.42      1.05 o 
   4   7  17        0.21       -0.11      0.70 o 
   5   7  17        0.55        0.50      0.64 o 
   6   7  17       18.25       15.83      1.64 o 
   7   7  17        2.93        3.22      1.20 o 
   8   7  17        0.48        1.07      1.13 o 
   0   8  17       31.48       40.70      3.58 o 
   1   8  17        5.93        5.01      1.09 o 
   2   8  17        0.84        0.60      0.85 o 
   3   8  17       13.17       11.85      1.17 o 
   4   8  17       23.06       21.17      1.51 o 
   5   8  17        0.00        0.19      0.67 o 
   6   8  17        6.08        6.04      1.71 o 
   1   9  17        1.63        2.54      1.21 o 
   2   9  17       24.41       23.35      2.41 o 
   3   9  17        6.35        5.38      1.22 o 
   4   9  17        0.13        0.85      0.91 o 
   0   0  18       36.08       53.16      2.72 o 
   1   0  18       10.63       11.90      1.57 o 
   2   0  18        1.83        3.48      0.77 o 
   3   0  18       17.68       19.02      1.21 o 
   4   0  18        3.77        5.11      0.59 o 
   5   0  18       11.48       15.08      1.63 o 
   6   0  18        6.13        5.52      0.80 o 
   7   0  18        2.52        1.67      0.42 o 
   8   0  18        3.96        5.34      2.65 o 
   9   0  18        0.40        3.63      2.65 o 
  10   0  18        2.52        2.99      2.84 o 
  11   0  18        3.56        1.87      3.74 o 
   1   1  18       85.49       94.42      2.34 o 
   2   1  18       34.74       38.45      1.35 o 
   3   1  18       45.54       46.45      1.29 o 
   4   1  18        3.49        5.21      0.74 o 
   5   1  18       22.13       23.98      1.06 o 
   6   1  18        7.78        8.28      0.72 o 
   7   1  18        2.27        1.75      0.64 o 
   8   1  18        6.90        5.88      1.89 o 
   9   1  18        1.96        1.42      1.46 o 
  10   1  18        0.72       -0.77      1.33 o 
  11   1  18        0.36        0.73      1.89 o 
   0   2  18       70.74       72.59      2.46 o 
   1   2  18       46.33       54.73      1.58 o 
   2   2  18       11.94        9.38      0.83 o 
   3   2  18        3.47        1.70      0.72 o 
   4   2  18        0.79        1.36      0.71 o 
   5   2  18        0.28       -0.06      0.56 o 
   6   2  18        3.70        2.40      0.51 o 
   7   2  18        0.02        1.20      0.84 o 
   8   2  18        1.45        0.39      0.74 o 
   9   2  18        1.02        0.17      1.25 o 
  10   2  18        0.78        0.10      1.29 o 
  11   2  18        0.02        0.98      1.83 o 
   1   3  18       35.25       40.39      1.70 o 
   2   3  18       46.56       58.50      1.94 o 
   3   3  18        3.03        3.14      0.71 o 
   4   3  18        6.67        7.46      1.13 o 
   5   3  18       12.96       15.48      1.48 o 
   6   3  18        0.04        0.42      0.44 o 
   7   3  18       15.63       14.27      1.44 o 
   8   3  18        0.02        0.50      0.73 o 
   9   3  18        7.54        5.11      2.33 o 
  10   3  18        0.35        0.30      1.29 o 
  11   3  18        7.30        5.66      1.80 o 
   0   4  18        9.27        6.85      2.01 o 
   1   4  18       20.62       17.91      1.46 o 
   2   4  18       41.73       46.06      1.89 o 
   3   4  18       63.45       60.47      2.14 o 
   4   4  18       64.33       59.59      2.15 o 
   5   4  18        0.14        0.91      0.76 o 
   6   4  18        5.34        6.51      1.46 o 
   7   4  18       15.75       15.59      1.51 o 
   8   4  18       47.75       50.36      2.24 o 
   9   4  18        0.11        0.00      1.30 o 
  10   4  18        4.48        1.91      1.01 o 
   1   5  18        2.25        2.38      0.94 o 
   2   5  18        5.40        5.89      1.11 o 
   3   5  18       18.31       22.83      1.21 o 
   4   5  18        0.90       -0.29      0.65 o 
   5   5  18        0.71        0.44      0.60 o 
   6   5  18        3.62        4.33      1.04 o 
   7   5  18        5.69        8.23      1.28 o 
   8   5  18        0.14        0.82      0.98 o 
   9   5  18       13.07       13.27      2.13 o 
   0   6  18       19.11       17.83      2.61 o 
   1   6  18        5.41        4.79      0.77 o 
   2   6  18        8.22        7.10      0.92 o 
   3   6  18       13.25       13.38      1.28 o 
   4   6  18       19.27       21.07      1.33 o 
   5   6  18       12.18       14.02      1.14 o 
   6   6  18        0.29       -0.47      0.86 o 
   7   6  18        0.64        0.65      0.93 o 
   8   6  18        3.50        3.57      1.14 o 
   1   7  18        3.13        3.23      0.79 o 
   2   7  18       14.11       13.08      1.37 o 
   3   7  18        9.65        8.70      0.95 o 
   4   7  18        8.31        9.47      1.18 o 
   5   7  18        2.44        2.78      1.21 o 
   6   7  18       21.92       22.83      2.09 o 
   7   7  18       15.62       20.74      2.18 o 
   0   8  18       21.42       20.09      2.73 o 
   1   8  18        0.19       -0.19      0.92 o 
   2   8  18        1.49        0.82      0.79 o 
   3   8  18        0.01        0.35      0.74 o 
   4   8  18        3.89        2.68      0.80 o 
   5   8  18        3.75        3.73      1.43 o 
   1   9  18        4.32        2.82      1.67 o 
   1   1  19       20.04       22.00      1.34 o 
   2   1  19       29.61       28.53      0.98 o 
   3   1  19        0.06        0.44      0.47 o 
   4   1  19        0.03       -0.15      0.47 o 
   5   1  19       18.50       21.47      0.88 o 
   6   1  19       16.52       15.76      0.70 o 
   7   1  19        6.17        4.13      0.65 o 
   8   1  19        1.95        1.44      1.55 o 
   9   1  19        9.24        7.63      1.99 o 
  10   1  19       13.65       16.03      2.94 o 
   0   2  19        1.59        2.33      1.00 o 
   1   2  19       73.10       80.56      1.90 o 
   2   2  19       22.69       17.29      0.97 o 
   3   2  19      114.97      123.73      2.92 o 
   4   2  19        5.74        5.35      1.11 o 
   5   2  19        2.66        1.79      0.62 o 
   6   2  19        0.27        0.65      0.50 o 
   7   2  19       43.40       40.05      4.09 o 
   8   2  19       12.45       14.10      2.76 o 
   9   2  19        3.14        2.16      1.57 o 
  10   2  19        9.68        7.87      2.22 o 
   1   3  19      125.53      134.19      3.60 o 
   2   3  19       19.43       17.20      1.11 o 
   3   3  19        3.12        3.05      0.91 o 
   4   3  19        0.02       -0.33      0.66 o 
   5   3  19       36.37       37.19      4.13 o 
   6   3  19        1.16        1.66      1.15 o 
   7   3  19        0.79        2.00      0.98 o 
   8   3  19       10.37        9.70      2.57 o 
   9   3  19        0.07        0.16      1.18 o 
  10   3  19        6.05        4.29      1.59 o 
   0   4  19       65.96       68.03      3.36 o 
   1   4  19        7.94        9.28      1.26 o 
   2   4  19        7.34        5.91      0.91 o 
   3   4  19       46.45       39.28      2.47 o 
   4   4  19       75.14       80.11      2.73 o 
   5   4  19       24.25       30.45      3.95 o 
   6   4  19        0.17       -0.73      0.94 o 
   7   4  19        1.13        0.07      0.71 o 
   8   4  19       22.72       15.96      2.26 o 
   9   4  19       20.25       16.97      2.34 o 
   1   5  19        1.13       -0.44      0.77 o 
   2   5  19        2.59        1.53      0.99 o 
   3   5  19        0.00       -0.33      0.58 o 
   4   5  19       25.72       26.17      1.16 o 
   5   5  19        5.25        5.42      1.14 o 
   6   5  19       18.85       24.73      1.85 o 
   7   5  19        0.44        0.38      0.65 o 
   8   5  19        3.73        3.35      1.16 o 
   0   6  19       15.40       12.02      1.97 o 
   1   6  19        1.31        1.03      0.78 o 
   2   6  19        0.43       -0.27      0.87 o 
   3   6  19        5.97        2.80      0.90 o 
   4   6  19        0.62        1.31      0.60 o 
   5   6  19        1.58        1.63      0.85 o 
   6   6  19        0.19        0.61      0.97 o 
   7   6  19        9.61        9.18      1.36 o 
   1   7  19        2.13        2.63      1.02 o 
   2   7  19        4.99        3.30      0.87 o 
   3   7  19        0.01        0.62      0.83 o 
   4   7  19        0.88       -0.44      0.70 o 
   5   7  19        0.68        0.95      0.98 o 
   6   7  19       15.72       15.48      2.00 o 
   0   8  19        7.07        6.23      2.16 o 
   1   8  19        0.43        0.85      1.00 o 
   2   8  19        0.16       -0.20      0.90 o 
   3   8  19        0.28       -0.45      0.66 o 
   0   0  20       10.93       18.52      2.42 o 
   1   0  20        1.25       -0.34      0.70 o 
   2   0  20        0.00        0.05      0.59 o 
   3   0  20       14.65       20.67      1.64 o 
   4   0  20        0.03        0.10      0.60 o 
   5   0  20        1.28        1.81      0.85 o 
   6   0  20        2.81        4.32      0.92 o 
   7   0  20        9.36       14.66      3.22 o 
   8   0  20        5.52       10.82      6.05 o 
   9   0  20        4.17        7.72      2.78 o 
  10   0  20        0.05       -0.48      3.53 o 
   1   1  20        7.53        6.19      0.67 o 
   2   1  20       13.00       13.17      0.89 o 
   3   1  20        0.02        0.32      0.43 o 
   4   1  20       15.15       17.58      1.05 o 
   5   1  20        2.20        1.93      0.59 o 
   6   1  20        3.10        3.24      0.87 o 
   7   1  20        0.67        0.61      1.46 o 
   8   1  20        2.02        3.39      1.81 o 
   9   1  20        1.52        2.78      1.58 o 
  10   1  20        0.02       -1.88      1.88 o 
   0   2  20        4.94        4.71      1.08 o 
   1   2  20       11.32       11.56      0.94 o 
   2   2  20        0.08        0.88      0.47 o 
   3   2  20       12.61        8.08      0.99 o 
   4   2  20        2.21        0.06      0.30 o 
   5   2  20        0.03        0.51      0.61 o 
   6   2  20        0.21       -0.08      0.82 o 
   7   2  20        0.15        1.38      1.58 o 
   8   2  20        6.75        5.98      2.12 o 
   9   2  20        5.09        4.48      1.83 o 
   1   3  20        3.31        3.15      0.72 o 
   2   3  20       57.12       56.71      1.89 o 
   3   3  20       13.45       11.34      1.52 o 
   4   3  20        1.01        0.94      0.77 o 
   5   3  20        9.65        7.55      1.48 o 
   6   3  20       32.68       29.37      2.98 o 
   7   3  20        7.62        6.41      1.26 o 
   8   3  20        5.10        6.29      1.82 o 
   9   3  20        7.83        5.63      1.83 o 
   0   4  20       12.03       15.42      2.10 o 
   1   4  20        5.25        4.09      0.94 o 
   2   4  20        0.00       -0.23      0.75 o 
   3   4  20       28.72       25.21      1.25 o 
   4   4  20        1.58        1.19      0.80 o 
   5   4  20        4.83        5.98      1.43 o 
   6   4  20        2.70        1.09      0.92 o 
   7   4  20        0.07       -0.07      0.87 o 
   8   4  20        4.21        3.54      1.72 o 
   1   5  20       22.47       20.76      2.05 o 
   2   5  20        4.00        3.71      1.08 o 
   3   5  20        2.79        2.32      0.81 o 
   4   5  20        7.04        5.78      0.99 o 
   5   5  20       10.21        9.10      1.59 o 
   6   5  20        4.11        3.54      1.65 o 
   7   5  20        0.00       -0.11      0.78 o 
   0   6  20        4.34        2.65      1.74 o 
   1   6  20        1.59        1.75      1.05 o 
   2   6  20        3.84        4.99      1.14 o 
   3   6  20        8.10        8.66      1.01 o 
   4   6  20        0.59        0.66      0.68 o 
   5   6  20        1.52        1.92      1.16 o 
   6   6  20        0.04       -0.86      1.42 o 
   1   7  20        5.32        6.29      1.04 o 
   2   7  20        4.08        3.44      1.24 o 
   3   7  20        5.48        3.78      0.97 o 
   4   7  20        9.78       11.48      1.63 o 
   1   1  21        5.34        5.46      0.82 o 
   2   1  21        7.12        5.04      0.67 o 
   3   1  21        0.09        0.56      0.53 o 
   4   1  21        5.73        4.62      0.64 o 
   5   1  21        0.71        1.18      0.68 o 
   6   1  21        0.00        0.71      0.75 o 
   7   1  21        0.26       -0.24      1.42 o 
   8   1  21        0.55        3.41      2.14 o 
   9   1  21        0.02        1.05      1.78 o 
   0   2  21        3.11        1.70      0.96 o 
   1   2  21       10.90        8.46      1.04 o 
   2   2  21        6.38        7.52      1.12 o 
   3   2  21       17.50       14.43      1.66 o 
   4   2  21        0.08        0.27      0.46 o 
   5   2  21        0.66        0.20      0.59 o 
   6   2  21       10.17        6.29      1.17 o 
   7   2  21        0.23       -0.73      1.42 o 
   8   2  21        6.80        8.65      2.07 o 
   1   3  21       17.63       17.32      1.60 o 
   2   3  21        0.34       -0.42      0.60 o 
   3   3  21        8.96        6.36      1.18 o 
   4   3  21        0.25        0.20      0.65 o 
   5   3  21       49.94       56.53      4.14 o 
   6   3  21        0.52        1.28      0.93 o 
   7   3  21        5.94        4.24      1.62 o 
   8   3  21        1.07        4.14      1.67 o 
   0   4  21        1.90        1.66      1.54 o 
   1   4  21        8.61        6.15      1.25 o 
   2   4  21        1.24        1.69      0.84 o 
   3   4  21       16.37       12.82      1.39 o 
   4   4  21        0.42       -0.10      0.69 o 
   5   4  21        0.37        0.91      1.05 o 
   6   4  21        2.69        2.84      1.25 o 
   7   4  21        0.94        0.36      1.03 o 
   1   5  21       10.09        9.79      1.24 o 
   2   5  21       15.06       16.32      1.51 o 
   3   5  21        9.14        7.70      1.11 o 
   4   5  21        0.05       -0.61      0.61 o 
   5   5  21        0.25        0.02      0.84 o 
   6   5  21        0.70        2.39      1.35 o 
   0   6  21        8.09        9.19      2.45 o 
   1   6  21        1.22        1.31      1.09 o 
   2   6  21        4.00        3.70      1.08 o 
   3   6  21        0.81        0.94      0.89 o 
   4   6  21        2.55        1.77      1.10 o 
   1   7  21        1.36        1.25      0.80 o 
   0   0  22       21.18       26.80      1.96 o 
   1   0  22       28.79       27.78      1.82 o 
   2   0  22        2.09        1.97      1.07 o 
   3   0  22       23.35       23.75      3.18 o 
   4   0  22        1.37       -0.68      1.16 o 
   5   0  22        0.37        0.14      0.82 o 
   6   0  22        3.57        8.23      3.78 o 
   7   0  22       14.38       22.94      7.11 o 
   8   0  22        1.23        4.18      3.93 o 
   1   1  22       14.22       13.21      1.13 o 
   2   1  22        0.01       -0.13      0.71 o 
   3   1  22        1.26        1.30      0.68 o 
   4   1  22        0.27        1.55      0.77 o 
   5   1  22        9.85        6.49      1.25 o 
   6   1  22        0.14        0.28      1.40 o 
   7   1  22        0.10       -1.10      1.62 o 
   0   2  22        2.07        1.59      0.84 o 
   1   2  22        0.55        0.30      0.58 o 
   2   2  22        0.01        0.42      0.65 o 
   3   2  22        9.20        8.38      0.98 o 
   4   2  22        1.75        1.11      0.78 o 
   5   2  22        1.53        1.31      1.05 o 
   6   2  22        5.19        6.79      1.86 o 
   7   2  22        6.56        9.72      2.06 o 
   1   3  22       11.22       10.47      1.18 o 
   2   3  22       18.45       14.24      1.52 o 
   3   3  22        8.65        7.24      1.16 o 
   4   3  22        0.01        0.90      0.86 o 
   5   3  22        0.23        1.03      0.73 o 
   6   3  22       12.01        8.57      1.35 o 
   7   3  22        3.20       -0.02      1.80 o 
   0   4  22        5.88        1.57      1.23 o 
   1   4  22        6.81        4.96      1.03 o 
   2   4  22        0.29        1.22      0.97 o 
   3   4  22        0.41        1.22      0.89 o 
   4   4  22        2.19        2.87      1.07 o 
   5   4  22        5.19        3.68      0.99 o 
   6   4  22        0.13       -0.08      0.97 o 
   1   5  22        1.07        2.83      1.12 o 
   2   5  22        7.97        5.76      1.17 o 
   3   5  22        7.12        3.50      0.77 o 
   4   5  22        0.50       -0.98      0.98 o 
   0   6  22       13.32       16.57      2.27 o 
   1   6  22        0.59        0.87      1.09 o 
   2   6  22        0.27        2.44      1.30 o 
   1   1  23        9.76        6.02      1.15 o 
   2   1  23        1.24        1.05      0.81 o 
   3   1  23        0.47        2.49      0.89 o 
   4   1  23        0.43        0.06      0.69 o 
   5   1  23        6.29        3.99      1.07 o 
   6   1  23        0.24       -0.68      1.48 o 
   0   2  23        1.20        0.54      0.89 o 
   1   2  23        1.23        1.17      0.76 o 
   2   2  23        0.00        0.02      0.55 o 
   3   2  23        0.15        1.76      1.41 o 
   4   2  23        5.89        5.18      1.09 o 
   5   2  23        4.13        3.09      0.86 o 
   6   2  23        0.03       -1.30      1.44 o 
   1   3  23        6.04        5.82      1.30 o 
   2   3  23        3.46        3.46      0.84 o 
   3   3  23        0.84        1.02      0.68 o 
   4   3  23        6.86        7.12      1.28 o 
   5   3  23        0.25        0.77      0.93 o 
   0   4  23       12.45       13.35      2.45 o 
   1   4  23       11.88        9.67      1.64 o 
   2   4  23        0.03        0.05      0.81 o 
   3   4  23       10.76       13.05      1.70 o 
   4   4  23        0.41        2.49      1.18 o 
   1   5  23        0.47       -0.07      0.78 o 
   0   0  24        1.49       -0.11      0.78 o 
   1   0  24        0.92        1.91      1.27 o 
   2   0  24        1.33       -0.63      0.71 o 
   3   0  24        2.31        4.96      1.67 o 
   4   0  24        8.78        9.71      2.27 o 
   1   1  24        0.03       -0.39      0.44 o 
   2   1  24        1.20        1.26      1.14 o 
   3   1  24        2.56        1.41      0.71 o 
   4   1  24        0.01        1.63      1.07 o 
   0   2  24        4.26        9.31      2.61 o 
   1   2  24        1.63        1.03      0.83 o 
   2   2  24        1.69        2.31      0.86 o 
   3   2  24        5.10        5.52      0.98 o 
   1   3  24        0.00       -0.81      0.81 o 
   2   3  24        3.11        5.02      1.32 o 
                                                 
